# Supplementary material for: Demographic differences in public acceptance of waste-to-energy incinerators in China: High perceived stress group vs. low perceived stress group
Source: Front Psychol. 2022 Oct 26;13:948653. doi: 10.3389/fpsyg.2022.948653 (PMC9643326; doi:10.3389/fpsyg.2022.948653)
Supplement: Supplementary file 2 [file Table_2.XLSX]

## Sheet: Sheet1
地区	问卷序号	年龄	性别	接受度	教育程度	月收入入水平	压力指标	Q1	Q2	Q3	Q4	Q5	Q6	Q7	Q8	Q9	Q10	Q11	Q12	Q13	Q14	FX1	FX2	FX3	FX4	FX5	FX6	GP1	GP2	GP3	GP4	GP5	GP6	GP7	XR1	XR2	XR3	XR4	XR5	XR6	JS1	JS2	JS3
1	119	2	1	9	2	3	34	2	3	2	3	3	2	3	3	2	2	3	2	2	2	3	2	4	3	3	3	4	3	4	3	4	4	5	4	4	2	4	4	4	3	3	3
1	120	2	2	12	2	1	33	3	2	3	2	3	2	2	1	2	3	2	4	2	2	2	3	3	3	2	3	4	4	3	4	3	3	3	3	3	3	4	3	3	4	4	4
1	310	2	1	10	2	2	30	2	1	3	2	2	2	3	1	2	2	3	3	2	2	2	4	3	4	2	2	3	4	5	4	4	5	4	2	4	5	5	4	5	4	2	4
1	133	2	1	12	2	2	30	1	1	2	2	3	3	3	3	2	2	3	2	2	1	2	1	3	2	2	2	4	4	4	4	4	4	4	3	4	4	4	4	4	4	4	4
1	334	2	2	13	2	1	29	2	1	2	2	2	1	1	3	2	2	3	4	2	2	4	3	3	2	2	2	5	4	4	4	4	3	3	3	4	3	4	4	4	5	4	4
1	43	2	2	11	2	3	29	1	2	1	3	2	3	3	3	2	2	2	2	2	1	2	3	2	2	2	2	4	3	4	4	5	5	4	4	5	4	4	5	5	4	4	3
1	100	2	1	15	2	4	27	2	1	2	2	1	2	2	1	2	3	2	4	1	2	2	3	3	2	2	2	4	3	4	4	4	4	3	4	4	5	4	5	5	5	5	5
1	229	2	1	12	2	2	19	1	1	1	1	2	1	2	1	2	2	1	1	2	1	3	2	3	3	2	2	4	4	3	3	3	3	4	4	4	3	4	4	4	4	4	4
1	5	2	2	4	1	4	42	3	3	2	3	4	3	4	3	4	2	3	3	1	4	4	5	4	3	2	2	3	2	3	3	4	3	2	3	4	2	3	4	3	2	1	1
1	355	2	2	4	1	3	40	2	3	4	4	3	2	3	2	3	3	3	2	3	3	4	4	3	4	4	3	3	2	3	2	2	2	2	4	4	3	4	3	4	2	1	1
1	138	2	1	9	1	1	40	1	3	2	5	3	4	2	1	5	2	3	4	3	2	2	3	2	2	3	2	4	4	3	3	3	3	3	3	3	2	3	3	2	3	4	2
1	141	2	2	5	1	4	39	2	2	3	2	4	3	3	2	3	4	3	3	1	4	5	4	3	3	2	3	3	2	2	3	3	3	2	3	3	3	3	4	3	3	1	1
1	142	2	2	4	1	2	39	3	2	3	3	3	2	4	3	3	4	3	2	1	3	4	4	4	4	4	4	3	2	2	3	3	3	2	3	3	2	3	3	2	2	1	1
1	338	2	2	9	1	1	38	3	2	3	3	2	3	3	3	3	3	2	4	2	2	3	4	3	4	4	3	4	4	3	3	4	5	3	5	5	5	4	5	5	3	3	3
1	335	2	1	12	1	1	35	1	2	1	2	5	2	1	4	1	2	3	5	1	5	3	4	3	3	2	2	4	4	4	4	4	3	4	4	4	2	4	4	4	4	4	4
1	7	2	2	10	1	1	34	2	3	1	2	2	3	2	3	3	3	3	2	3	2	4	5	2	2	3	3	2	2	4	4	3	3	3	4	3	3	4	4	3	4	3	3
1	354	2	1	8	1	2	34	3	2	1	3	2	2	3	2	3	2	3	3	2	3	2	3	2	2	2	3	3	2	4	4	4	4	2	3	4	3	3	4	4	3	2	3
1	8	2	1	10	1	1	33	1	2	2	2	2	2	3	2	3	3	2	3	3	3	3	2	2	2	2	2	3	3	4	4	3	3	3	4	4	4	4	4	4	3	4	3
1	356	2	2	8	1	1	32	2	2	1	2	2	3	3	2	2	2	3	4	1	3	2	3	2	1	1	2	3	1	4	4	4	4	3	4	5	4	4	5	5	4	3	1
1	10	2	2	10	1	2	30	2	1	2	2	2	3	2	2	3	2	3	2	1	3	3	2	2	2	3	3	4	3	3	4	4	3	3	5	4	4	4	5	3	4	4	2
1	277	2	2	9	1	2	28	2	1	2	3	2	2	3	1	3	2	1	3	2	1	2	3	2	1	2	2	5	5	5	5	5	5	5	3	4	4	4	4	4	3	3	3
1	211	2	1	10	1	1	28	2	1	1	5	3	3	2	2	2	2	1	1	2	1	3	2	3	2	2	2	3	3	4	4	4	4	4	1	4	3	4	4	4	3	3	4
1	112	2	1	15	1	2	16	1	1	2	1	2	1	1	1	1	1	1	1	1	1	2	3	1	1	1	1	4	1	4	3	4	4	3	4	5	4	5	5	4	5	5	5
1	19	2	2	5	2	3	41	3	2	4	4	3	2	2	3	4	2	3	3	4	2	5	4	3	3	3	3	4	2	3	2	2	2	2	4	4	3	3	3	3	2	2	1
1	27	2	1	9	2	3	41	3	4	2	2	3	2	2	3	2	3	5	3	2	5	2	3	3	4	4	4	2	3	3	2	4	4	3	3	3	3	3	3	3	3	3	3
1	93	2	2	7	2	4	40	1	2	3	3	3	4	3	3	3	3	3	4	2	3	5	4	5	3	5	3	3	2	2	3	3	3	3	3	4	3	3	3	4	4	2	1
1	155	2	2	7	2	1	40	3	4	3	2	2	3	3	4	3	2	3	3	2	3	4	4	4	2	2	4	4	2	2	2	3	2	2	3	3	3	4	3	4	2	2	3
1	44	2	1	6	2	4	40	3	4	4	3	2	2	3	3	2	2	3	4	3	2	5	4	4	4	4	4	3	3	2	2	2	3	3	2	3	3	2	3	3	2	2	2
1	306	2	1	7	2	4	40	4	3	4	3	3	2	2	3	2	3	3	4	2	2	5	4	4	3	3	3	4	2	3	3	3	2	2	2	2	2	2	2	2	3	2	2
1	135	2	2	8	2	2	39	3	2	3	4	2	3	2	4	2	4	2	2	4	2	3	4	4	4	4	4	4	2	3	3	3	3	3	3	3	2	3	2	3	2	3	3
1	303	2	2	7	2	2	39	4	3	2	3	2	3	2	3	2	2	3	4	4	2	4	2	4	4	2	3	3	2	3	3	3	3	3	4	4	3	3	3	3	3	2	2
1	33	2	1	6	2	4	39	3	4	4	2	3	2	2	3	2	2	3	4	2	3	4	3	4	3	4	4	4	2	2	2	2	2	2	3	2	2	3	3	3	2	2	2
1	20	2	1	6	2	3	39	2	2	4	4	3	2	2	3	4	2	3	2	4	2	4	4	3	3	3	3	4	2	2	3	2	3	3	4	4	3	3	3	2	3	2	1
1	71	2	1	7	2	1	39	3	3	2	3	3	2	3	4	2	3	2	4	3	2	5	4	4	4	3	1	3	2	3	3	3	3	3	3	4	3	3	4	4	3	2	2
1	115	2	1	7	2	1	39	2	2	2	4	4	5	3	2	2	3	2	4	2	2	4	3	4	2	4	3	3	1	3	2	2	2	2	3	4	2	2	4	2	2	2	3
1	97	2	2	11	2	3	38	3	4	3	2	2	2	3	3	3	3	2	3	3	2	2	3	4	3	4	2	4	2	4	3	5	5	5	5	5	3	4	5	5	4	3	4
1	4	2	1	6	2	2	38	3	2	4	4	3	3	2	2	2	2	3	3	2	3	4	3	4	4	4	4	2	2	2	3	3	3	3	2	2	2	3	3	3	2	2	2
1	111	2	1	10	2	1	38	3	2	2	3	3	2	2	2	3	3	4	3	3	3	1	3	3	1	1	1	3	2	4	3	4	4	4	4	4	4	4	4	4	5	4	1
1	54	2	1	8	2	4	38	1	2	3	3	2	2	3	3	3	3	3	4	3	3	4	2	3	3	3	2	4	4	4	4	4	3	2	2	4	3	4	4	4	3	3	2
1	49	2	2	12	2	4	37	2	3	2	2	3	3	2	3	3	2	3	3	2	4	5	4	3	2	2	2	4	4	4	4	4	4	4	4	4	4	5	4	4	4	4	4
1	160	2	2	12	2	2	37	2	3	2	2	3	3	2	1	2	2	3	5	4	3	4	2	2	2	4	2	4	2	4	4	4	4	4	4	4	4	4	4	4	4	4	4
1	236	2	1	8	2	3	37	1	3	3	3	3	2	3	3	3	3	2	3	3	2	3	3	3	2	3	3	2	3	4	4	4	3	4	4	4	4	3	4	4	3	3	2
1	276	2	1	8	2	3	37	2	2	3	3	3	2	3	2	4	3	2	3	3	2	3	4	4	2	2	1	5	2	3	2	5	4	4	2	4	3	4	2	3	4	3	1
1	48	2	2	9	2	3	36	3	2	3	3	3	2	3	3	3	2	2	2	3	2	2	3	2	3	3	2	3	3	4	3	4	4	4	4	4	4	4	4	4	3	3	3
1	65	2	2	11	2	3	36	3	2	2	2	2	3	3	3	2	2	3	4	3	2	3	2	2	2	2	2	4	2	3	3	4	3	2	4	4	4	4	4	4	4	4	3
1	213	2	1	8	2	4	36	2	3	2	2	3	3	2	3	2	2	3	3	3	3	1	2	2	2	1	2	3	3	4	3	3	4	4	3	3	3	3	4	4	3	2	3
1	367	2	1	9	2	2	36	2	1	1	3	4	2	4	3	3	2	3	4	2	2	3	4	4	2	2	3	4	2	3	3	3	3	2	4	4	3	3	4	4	4	4	1
1	163	2	2	12	2	2	35	2	3	2	4	2	3	4	1	1	4	1	4	3	1	3	3	3	3	3	3	3	4	5	4	3	3	3	3	3	2	3	2	3	4	4	4
1	136	2	2	11	2	1	35	2	1	2	3	2	2	3	3	2	3	3	3	3	3	4	3	3	2	2	2	3	3	3	3	4	4	3	4	4	3	4	4	4	4	4	3
1	46	2	2	10	2	4	35	3	2	2	3	3	2	2	4	2	2	3	3	2	2	3	2	3	2	2	2	4	3	4	4	4	3	4	3	4	4	4	4	4	4	3	3
1	4	2	1	8	2	4	35	2	3	2	3	3	2	2	2	2	3	3	3	2	3	4	3	5	3	3	3	4	1	4	3	3	3	3	3	4	3	3	4	3	4	2	2
1	274	2	1	8	2	4	35	3	2	4	2	2	2	3	3	2	2	3	3	2	2	4	2	2	2	2	2	4	2	4	4	3	3	3	3	3	3	3	4	4	4	2	2
1	284	2	2	12	2	3	34	2	1	5	2	2	1	3	2	2	2	4	4	3	1	2	1	3	2	1	1	4	3	4	3	3	3	4	4	2	4	4	4	4	4	4	4
1	42	2	2	8	2	4	34	3	2	2	2	3	2	2	2	2	3	3	3	2	3	3	2	3	3	3	3	4	3	3	3	4	4	4	3	4	4	3	4	3	2	3	3
1	42	2	2	10	2	3	34	1	2	3	2	2	2	3	3	2	3	3	4	2	2	3	2	2	2	4	1	3	4	4	3	4	4	4	3	4	4	3	4	4	4	3	3
1	66	2	1	8	2	4	34	2	1	3	2	3	2	3	2	2	3	2	4	2	3	5	5	4	3	3	3	4	2	3	3	3	3	3	4	4	3	4	4	4	3	3	2
1	109	2	1	8	2	3	34	2	3	2	3	3	2	3	3	2	2	3	2	2	2	3	2	3	3	3	3	4	4	4	4	3	3	3	4	4	4	4	4	4	3	3	2
1	38	2	1	10	2	2	34	2	2	3	2	2	1	3	2	3	2	2	4	4	2	1	2	3	2	2	1	3	3	4	4	4	4	4	4	4	3	4	4	4	4	3	3
1	13	2	1	9	2	3	33	3	2	3	3	3	2	2	2	2	2	2	3	1	3	2	3	3	2	2	2	2	2	4	4	4	4	4	4	4	3	3	3	3	4	3	2
1	20	2	1	10	2	2	33	2	3	2	3	3	2	1	3	2	2	2	4	2	2	2	4	4	2	1	2	3	3	4	3	4	4	4	3	4	4	4	4	4	3	4	3
1	108	2	1	9	2	4	33	3	2	3	4	4	2	1	2	2	1	2	3	2	2	2	3	4	1	3	1	2	2	4	5	4	2	4	4	2	4	2	2	4	4	4	1
1	110	2	1	10	2	3	33	2	1	2	5	3	4	2	2	2	1	2	3	2	2	2	4	4	2	2	2	3	2	4	3	4	4	4	4	4	4	4	4	4	5	2	3
1	370	2	1	10	2	4	33	2	2	3	1	3	2	2	2	2	2	3	5	2	2	3	2	3	2	3	2	4	2	4	4	5	2	4	3	4	4	3	4	4	4	3	3
1	8	2	2	12	2	2	32	3	1	2	2	2	1	3	2	1	3	3	5	1	3	3	2	2	2	2	2	3	4	4	3	4	4	5	3	4	6	4	5	5	4	4	4
1	130	2	2	12	2	4	30	1	2	3	1	3	2	2	3	2	2	2	2	2	3	2	3	3	2	4	2	4	3	3	4	3	3	3	4	4	4	4	4	4	4	4	4
1	40	2	1	15	2	4	30	2	3	2	2	3	2	2	2	2	1	1	3	2	3	3	2	3	3	5	1	4	4	4	5	5	5	1	3	5	5	5	5	5	5	5	5
1	28	2	1	11	2	1	27	2	2	1	1	2	2	2	2	2	2	3	4	1	1	1	2	1	1	1	2	4	3	4	3	3	4	4	4	4	4	5	4	5	4	4	3
1	216	2	2	11	2	2	20	2	1	1	1	2	1	1	1	1	1	1	4	1	2	2	2	2	2	2	2	4	4	3	3	3	3	3	4	3	4	4	4	4	4	4	3
1	31	2	2	8	1	2	42	4	5	4	3	2	1	2	4	2	2	4	3	2	4	4	3	3	2	3	4	3	2	3	4	3	3	3	3	3	2	2	2	2	3	3	2
1	11	2	2	7	1	1	42	2	1	3	5	2	3	2	2	3	4	3	4	5	3	4	5	5	5	3	4	1	2	5	3	2	4	3	2	4	2	1	3	4	2	3	2
1	254	2	2	8	1	4	41	2	3	3	3	4	3	2	3	3	3	3	4	2	3	5	4	4	4	5	4	3	2	3	2	3	2	3	3	3	3	3	4	4	3	3	2
1	14	2	2	3	1	4	41	4	3	3	2	2	3	3	4	4	2	3	3	3	2	5	4	5	4	5	4	3	1	1	1	1	1	1	1	2	1	2	1	2	1	1	1
1	258	2	1	7	1	3	40	2	3	5	2	3	3	2	3	3	3	4	3	2	2	3	4	4	3	4	3	4	2	2	3	3	2	2	2	3	3	2	3	3	3	2	2
1	56	2	2	6	1	4	39	4	2	3	2	2	3	3	3	3	3	3	3	3	2	4	3	4	3	4	4	3	1	3	3	3	3	2	2	2	2	2	2	2	2	2	2
1	352	2	2	9	1	3	38	3	2	1	2	2	2	3	3	4	3	3	3	4	3	3	2	2	2	3	3	3	3	3	4	4	4	2	4	4	3	4	5	5	4	4	1
1	98	2	2	8	1	2	38	2	3	3	2	5	4	3	1	2	2	3	3	2	3	2	4	4	2	2	1	4	1	4	2	4	2	4	2	4	4	4	2	4	4	3	1
1	36	2	1	9	1	4	38	3	4	5	2	1	3	1	3	2	2	2	4	2	4	3	4	4	4	2	2	4	4	3	2	3	3	4	4	4	4	2	2	2	3	3	3
1	358	2	1	9	1	3	38	3	2	3	3	2	3	2	4	3	2	3	3	2	3	4	2	4	3	3	3	4	3	3	3	3	3	2	4	5	3	4	5	5	3	3	3
1	256	2	1	9	1	4	38	2	2	3	3	3	3	2	3	3	3	3	4	3	1	2	3	2	2	2	2	5	5	5	5	5	5	3	4	4	4	4	4	4	3	3	3
1	9	2	2	8	1	3	37	3	3	2	3	3	4	2	3	2	2	3	3	1	3	2	3	2	2	3	3	4	3	3	4	3	3	2	4	4	3	3	4	4	4	2	2
1	69	2	1	12	1	3	37	3	2	2	3	2	3	3	3	3	4	2	2	3	2	1	1	2	2	2	2	4	4	4	5	4	4	5	5	5	5	5	5	5	4	4	4
1	178	2	1	8	1	3	36	1	2	3	3	3	2	4	3	3	3	2	2	4	1	1	2	4	2	3	2	2	3	2	3	4	4	4	4	3	4	3	4	4	3	2	3
1	311	2	2	11	1	2	35	3	2	3	2	2	3	2	2	2	2	3	4	2	3	2	3	2	2	2	2	4	4	4	3	3	3	3	4	4	4	4	4	4	3	4	4
1	61	2	2	11	1	3	35	3	2	2	2	3	1	3	3	3	2	3	5	1	2	2	1	2	3	2	2	3	3	4	3	4	4	4	4	4	4	5	4	5	4	4	3
1	15	2	2	9	1	2	33	3	3	2	2	3	2	2	3	3	2	4	1	1	2	4	3	3	1	1	1	4	4	5	4	5	5	4	4	5	4	5	4	4	3	3	3
1	99	2	2	10	1	3	32	2	3	2	2	3	3	2	2	2	2	2	3	2	2	4	2	3	3	3	3	3	3	4	3	3	3	2	3	5	4	3	5	4	4	3	3
1	90	2	1	15	1	1	32	2	2	1	2	2	2	1	3	2	1	4	5	1	4	4	4	3	2	2	2	2	4	4	5	5	5	5	5	5	2	5	5	5	5	5	5
1	180	2	1	12	1	3	31	1	1	2	4	4	5	2	1	3	2	1	1	2	2	1	2	2	3	3	4	4	5	3	4	3	4	4	4	4	3	4	3	3	4	4	4
1	3	2	2	11	1	2	30	3	2	2	3	2	4	3	2	2	1	1	2	2	1	2	4	1	1	2	1	4	4	5	5	4	4	3	5	5	4	2	4	5	5	3	3
1	95	2	1	15	1	2	29	1	2	3	3	5	1	3	2	1	4	1	1	1	1	5	2	2	1	1	1	5	5	4	5	5	5	5	5	5	5	5	5	5	5	5	5
1	89	2	2	7	1	2	27	1	2	2	2	2	2	2	1	1	4	1	4	1	2	2	4	4	2	2	2	2	1	4	3	4	4	4	2	4	4	4	4	5	4	2	1
1	1	2	2	13	1	2	23	3	2	1	2	3	2	2	1	1	1	1	1	1	2	2	3	3	3	2	2	4	5	5	3	5	3	5	4	5	4	4	5	5	4	5	4
1	15	2	2	6	2	3	42	4	3	4	2	3	2	2	3	2	3	4	4	4	2	3	4	4	2	4	2	3	1	2	2	3	2	3	4	3	3	3	3	3	2	2	2
1	5	2	2	8	1	1	43	1	2	3	3	5	4	5	4	4	1	3	3	2	3	5	5	5	3	2	4	2	4	2	4	3	3	3	4	3	2	3	2	4	3	2	3
1	2	2	1	6	1	1	43	3	2	3	3	4	3	3	4	3	4	3	2	3	3	4	3	3	3	4	2	2	2	2	2	2	2	2	2	4	3	3	3	3	2	2	2
1	222	2	1	5	1	1	51	4	5	4	3	4	3	3	5	3	3	3	5	3	3	5	4	5	4	5	4	2	1	3	3	3	3	2	2	1	1	2	1	2	2	2	1
1	381	2	1	3	1	4	52	4	4	5	4	4	3	4	3	4	4	4	3	4	2	4	3	3	3	2	3	2	1	2	2	3	3	1	2	3	2	3	3	3	1	1	1
1	14	2	1	8	2	2	44	4	3	3	2	3	2	4	3	5	3	1	3	4	4	3	4	2	4	3	5	2	2	3	4	3	3	3	2	2	1	3	1	1	4	2	2
1	126	2	2	7	2	1	44	4	3	3	3	2	4	3	2	3	3	4	4	3	3	4	3	4	4	4	2	2	2	2	2	3	2	2	2	2	3	3	3	3	4	2	1
1	171	2	2	6	2	3	51	3	4	4	4	5	3	4	4	2	4	4	2	4	4	4	3	4	4	4	4	1	1	1	1	1	1	1	2	3	3	2	3	3	2	2	2
1	39	2	2	6	2	3	50	3	2	3	5	4	4	5	3	3	4	3	3	4	4	3	4	3	4	4	3	1	1	1	4	3	3	3	1	1	4	2	4	2	2	2	2
1	105	2	1	6	2	1	46	3	4	2	3	4	3	4	3	2	3	4	5	3	3	3	4	3	4	3	2	3	2	3	3	2	3	3	3	3	2	3	3	4	3	2	1
1	34	2	2	6	2	3	44	3	4	4	2	1	2	3	4	3	4	3	3	3	5	3	4	4	4	4	4	1	1	1	3	3	3	3	4	4	4	2	2	2	2	2	2
1	366	2	1	4	2	4	51	3	4	4	4	4	3	4	3	4	5	2	4	5	2	5	4	4	3	3	4	2	2	3	2	3	3	2	4	4	3	3	4	4	2	1	1
1	186	2	1	4	2	1	46	3	5	3	4	3	4	2	3	3	3	2	5	3	3	5	4	4	3	5	5	1	1	2	3	4	4	2	3	2	2	3	3	5	1	2	1
1	33	2	2	3	2	2	45	3	4	4	2	5	4	3	2	3	3	2	4	4	2	4	3	4	4	4	4	2	1	2	2	2	2	3	2	2	1	2	1	1	1	1	1
1	378	2	2	3	2	2	43	4	4	3	3	3	3	4	4	3	3	2	2	3	2	5	5	5	3	4	3	3	3	2	3	2	2	2	3	3	4	3	4	4	1	1	1
1	29	2	2	8	1	2	47	3	4	3	3	3	4	4	4	4	4	2	3	3	3	4	3	4	4	4	4	4	2	2	2	3	3	3	3	3	3	3	3	3	3	3	2
1	3	2	2	7	1	1	47	3	4	4	3	4	4	3	2	3	4	2	4	3	4	3	4	4	2	3	3	2	4	3	2	4	3	3	1	1	2	3	2	4	2	1	4
1	25	2	2	6	1	2	48	4	3	4	3	4	3	3	3	3	4	3	3	4	4	4	5	4	4	4	4	3	3	2	2	2	2	2	3	3	3	3	3	3	2	2	2
1	377	2	1	6	1	1	43	4	4	3	3	2	2	3	2	3	4	3	3	4	3	3	4	3	5	5	5	2	1	2	2	3	3	2	3	4	3	3	4	4	3	2	1
1	339	2	1	5	1	3	57	4	5	4	4	5	4	5	4	4	1	5	5	5	2	5	4	5	5	5	5	2	1	2	2	1	2	2	1	2	2	1	1	2	2	1	2
1	12	2	1	5	1	1	48	5	4	5	3	4	3	3	3	3	3	3	3	3	3	4	3	3	3	4	3	4	3	3	3	3	2	2	2	4	2	3	4	2	3	1	1
1	340	2	2	3	1	4	48	4	4	3	4	4	3	3	4	4	2	4	3	3	3	5	4	4	5	5	5	3	2	2	1	2	2	1	3	1	2	3	2	1	1	1	1
1	116	1	1	14	2	2	24	2	1	2	1	2	1	2	3	1	1	1	5	1	1	2	1	1	1	1	1	5	2	4	4	3	4	4	4	4	4	3	4	4	5	5	4
1	35	1	1	9	2	3	42	4	5	4	2	2	1	2	4	2	2	4	3	3	4	2	3	3	4	3	3	3	3	2	3	4	3	3	3	3	3	3	4	3	2	4	3
1	21	1	2	5	2	2	41	3	2	4	4	3	2	2	3	4	2	3	2	4	3	4	4	4	4	2	2	4	2	2	3	2	3	2	2	2	3	3	2	2	2	2	1
1	195	1	2	8	2	3	41	3	3	4	1	4	3	3	3	2	3	5	3	2	2	5	4	4	2	4	2	2	2	2	3	3	3	2	3	4	3	4	3	3	2	3	3
1	345	1	1	6	2	4	41	4	3	3	3	3	2	2	2	3	3	3	4	4	2	3	4	3	2	3	3	1	1	1	1	2	2	2	2	2	2	3	2	2	2	2	2
1	41	1	1	9	2	2	40	3	3	4	3	3	3	2	3	3	2	3	2	4	2	3	2	3	2	3	2	3	2	3	4	3	4	3	3	3	3	3	3	3	3	3	3
1	279	1	1	8	2	2	39	4	3	4	2	2	2	2	4	2	4	3	3	2	2	4	4	4	4	4	4	4	2	3	2	2	2	4	2	2	3	2	2	2	3	3	2
1	88	1	1	8	2	3	38	4	3	3	2	3	2	2	3	2	2	3	4	2	3	3	2	3	3	4	3	2	1	3	4	4	4	4	3	4	4	3	3	4	4	2	2
1	87	1	1	9	2	3	38	1	3	3	3	3	2	3	3	4	3	3	3	2	2	3	2	2	2	2	2	4	2	3	4	4	4	3	4	3	4	3	4	4	3	3	3
1	292	1	1	8	2	3	38	3	4	2	2	3	3	2	3	2	2	4	4	2	2	4	3	4	2	2	2	3	2	3	2	4	4	4	4	4	4	3	4	4	2	3	3
1	347	1	1	12	2	3	38	3	3	3	2	3	2	3	4	2	2	3	4	2	2	1	1	1	2	1	2	1	5	5	5	5	5	5	5	4	5	5	5	1	4	4	4
1	85	1	2	8	2	1	37	3	3	2	2	2	3	2	4	2	2	3	4	1	4	4	2	3	3	2	3	4	4	4	4	4	3	4	4	4	3	4	4	4	3	3	2
1	241	1	2	8	2	4	37	3	2	3	2	3	3	2	3	2	2	3	4	2	3	3	3	2	3	2	3	3	3	4	3	4	4	3	4	4	3	3	3	3	3	3	2
1	39	1	2	8	2	4	37	2	3	3	2	2	3	2	3	2	3	3	5	2	2	3	5	4	2	4	3	4	2	3	3	3	3	3	3	4	3	4	4	4	4	2	2
1	24	1	2	15	2	4	37	3	2	3	2	3	3	2	4	2	2	3	4	2	2	4	3	4	3	3	3	4	4	4	4	4	4	4	5	5	5	5	5	5	5	5	5
1	320	1	2	8	2	4	37	4	3	2	3	3	2	3	2	3	2	3	4	2	1	4	4	2	3	4	4	4	2	2	3	4	4	2	2	4	3	3	3	2	4	2	2
1	21	1	1	9	2	4	37	1	3	3	2	4	2	2	4	1	1	4	5	2	3	4	3	4	2	2	2	4	2	3	3	3	3	4	3	4	3	4	3	4	3	3	3
1	41	1	1	10	2	3	37	3	2	2	3	3	2	3	2	2	2	3	4	3	3	2	4	3	2	4	2	4	3	3	4	3	3	3	3	4	3	4	3	4	4	2	4
1	197	1	2	9	2	2	36	2	3	3	2	2	3	2	2	2	3	3	4	2	3	4	5	4	3	2	2	2	3	3	4	4	3	3	3	3	2	3	3	4	3	3	3
1	85	1	2	11	2	3	36	2	3	3	2	3	2	2	3	2	3	3	4	2	2	2	3	2	2	2	2	3	3	3	4	4	3	3	4	4	4	5	4	5	4	4	3
1	360	1	2	12	2	1	36	3	2	2	2	3	3	2	3	2	3	3	4	2	2	2	1	2	4	2	2	4	3	4	5	5	5	5	4	4	4	3	5	4	4	4	4
1	252	1	1	9	2	4	36	3	2	2	4	2	2	3	2	2	3	2	4	2	3	1	3	3	3	3	1	4	4	3	3	4	2	3	3	4	4	3	3	4	4	3	2
1	59	1	1	7	2	4	36	3	2	2	2	2	2	3	3	3	2	3	3	3	3	4	3	3	3	3	3	4	3	3	4	3	3	3	3	3	4	4	4	4	3	2	2
1	189	1	1	10	2	1	36	2	2	3	2	3	2	4	2	3	3	2	3	2	3	3	4	3	3	3	3	3	3	3	3	3	3	3	3	3	4	4	4	4	4	3	3
1	29	1	1	10	2	4	36	3	2	3	2	3	3	3	2	2	3	3	3	1	3	2	3	1	2	4	2	4	2	4	4	4	4	4	3	5	4	3	3	4	4	3	3
1	220	1	1	11	2	3	36	3	4	3	3	2	2	3	3	3	2	2	2	2	2	5	4	5	4	3	4	4	3	3	3	3	3	3	4	4	3	4	4	4	4	4	3
1	43	1	1	12	2	2	36	2	4	2	2	3	3	4	1	3	3	1	2	4	2	3	2	2	3	3	3	3	4	3	2	4	4	4	4	4	3	3	3	4	4	4	4
1	54	1	1	11	2	3	36	3	2	3	2	3	3	2	2	2	3	3	3	3	2	3	2	4	2	3	4	4	4	4	4	4	4	4	4	4	4	4	4	4	4	4	3
1	357	1	2	10	2	4	35	2	2	3	3	3	2	3	2	2	2	3	3	2	3	2	1	3	2	2	2	3	3	4	4	4	4	3	5	5	4	5	5	5	4	3	3
1	337	1	2	9	2	4	35	3	2	3	2	2	3	2	2	3	3	2	3	2	3	3	3	3	2	2	3	4	4	3	3	4	3	3	4	3	3	4	4	3	3	3	3
1	243	1	2	14	2	3	35	1	1	2	2	3	2	2	2	4	4	3	3	3	3	3	4	2	2	2	1	5	3	3	3	4	4	4	4	4	4	4	4	4	4	5	5
1	231	1	2	8	2	2	35	1	2	3	2	2	3	3	4	2	3	2	3	3	2	3	3	2	3	3	2	5	1	4	4	3	4	4	3	4	3	4	4	4	3	3	2
1	240	1	1	8	2	3	35	2	3	3	2	2	3	2	3	2	3	2	3	3	2	3	4	3	2	3	3	4	3	3	3	4	3	2	3	4	3	3	3	3	3	2	3
1	362	1	1	12	2	3	34	2	2	1	2	1	2	2	4	2	2	4	4	2	4	3	4	3	2	2	3	4	3	3	4	4	3	4	4	4	4	4	4	4	4	4	4
1	55	1	2	12	2	2	33	2	3	2	2	3	2	2	3	2	3	2	3	2	2	3	4	4	2	2	2	4	4	4	4	4	5	5	4	5	5	5	5	5	4	4	4
1	78	1	2	10	2	3	33	3	2	2	2	2	1	3	2	2	2	3	4	2	3	4	3	4	1	3	2	4	3	4	4	3	3	4	4	4	4	4	4	4	4	3	3
1	14	1	2	9	2	2	33	3	2	3	2	2	1	2	3	2	3	2	4	2	2	3	2	3	2	3	2	2	3	2	3	4	4	4	4	4	4	3	4	3	4	2	3
1	161	1	2	9	2	3	32	2	1	1	3	3	2	2	2	3	5	1	2	3	2	4	3	3	3	3	1	4	3	3	4	3	3	3	4	4	3	4	3	3	4	3	2
1	101	1	2	9	2	4	32	3	2	2	2	2	2	1	4	2	2	3	4	1	2	2	5	3	1	3	3	5	4	4	4	3	3	2	5	3	3	4	3	4	3	4	2
1	30	1	1	12	2	4	32	2	1	3	2	3	2	2	2	2	2	2	3	3	3	2	3	2	2	2	2	4	3	3	4	4	3	3	3	4	3	4	4	4	4	4	4
1	270	1	1	11	2	1	32	2	3	2	1	1	2	3	2	1	3	3	4	3	2	1	1	3	2	1	1	4	4	4	4	3	2	3	3	3	3	3	3	5	4	4	3
1	268	1	1	9	2	4	31	3	2	3	2	3	2	2	2	1	2	2	2	2	3	4	2	3	3	3	3	3	3	3	3	3	3	4	4	4	3	4	4	4	3	3	3
1	332	1	1	8	2	1	31	2	1	2	3	2	3	2	2	2	3	2	3	2	2	2	4	4	3	2	2	4	4	4	4	5	3	4	3	4	4	3	3	4	3	3	2
1	52	1	1	9	2	4	29	1	1	2	1	1	2	3	2	2	2	3	4	2	3	1	2	2	2	2	2	4	2	5	5	4	2	4	2	4	2	4	2	5	5	2	2
1	71	1	1	9	2	3	29	2	3	2	4	2	1	1	3	1	2	2	2	2	2	2	3	3	2	2	2	5	1	4	5	4	4	5	5	5	4	4	1	5	4	3	2
1	152	1	1	15	2	4	28	1	1	3	2	3	3	2	1	1	1	2	4	2	2	3	3	3	3	2	2	5	3	4	4	3	4	4	5	5	5	5	5	5	5	5	5
1	159	1	2	8	2	3	28	2	1	3	2	5	2	1	2	2	1	1	3	2	1	4	4	3	3	3	3	4	1	3	3	3	3	3	4	4	4	3	4	4	3	3	2
1	308	1	1	10	2	4	26	2	1	2	2	2	1	2	2	1	2	2	3	2	2	3	2	3	2	2	2	4	2	3	3	3	3	4	4	4	3	4	3	4	3	4	3
1	146	1	1	11	2	4	22	1	1	2	2	2	2	1	1	2	2	1	1	2	2	2	1	1	1	1	1	4	3	4	3	4	4	4	4	3	2	3	4	4	4	4	3
1	371	1	2	8	1	4	41	3	2	3	2	3	2	3	3	2	3	4	4	3	4	3	2	4	3	3	3	2	3	2	3	4	3	2	4	5	3	4	5	5	3	2	3
1	206	1	1	7	1	3	41	2	1	2	5	3	3	2	2	3	2	5	4	3	4	3	4	4	4	4	4	4	2	2	3	2	3	2	4	3	3	4	3	4	3	2	2
1	36	1	2	3	1	3	41	3	3	4	2	2	3	3	2	3	3	3	4	3	3	4	4	4	3	2	2	4	5	1	3	4	1	2	5	1	1	1	1	1	1	1	1
1	181	1	1	7	1	3	40	2	4	3	4	3	2	2	4	3	3	4	3	1	2	5	3	3	4	3	1	5	5	1	2	3	3	1	3	1	3	3	3	1	1	3	3
1	27	1	2	8	1	3	38	2	1	2	5	3	4	5	2	5	2	2	1	1	3	3	4	2	3	3	3	4	2	4	3	3	3	4	4	4	3	4	3	4	3	2	3
1	170	1	1	8	1	3	38	1	3	2	2	3	3	3	3	3	3	3	3	2	4	3	4	2	2	2	1	1	2	4	4	4	4	4	3	4	3	4	4	5	3	3	2
1	17	1	2	8	1	1	37	2	3	4	2	4	3	2	2	1	3	4	2	2	3	2	3	4	3	4	2	3	3	2	4	3	5	2	3	3	2	3	2	4	3	2	3
1	162	1	1	13	1	2	36	3	3	2	2	3	2	3	2	2	2	3	3	2	4	3	3	2	3	3	3	3	4	3	3	4	4	4	3	4	4	3	4	4	5	4	4
1	147	1	1	12	1	3	36	1	2	3	3	3	2	2	3	2	2	3	4	3	3	2	1	2	2	2	2	5	3	4	4	3	4	3	4	3	4	3	4	3	4	4	4
1	317	1	1	9	1	1	36	2	2	3	2	3	2	2	3	3	3	3	3	3	2	1	2	2	2	3	2	3	4	3	4	4	4	4	4	4	3	4	4	4	3	3	3
1	52	1	1	11	1	2	36	2	3	3	2	3	2	2	2	2	3	3	4	3	2	1	2	1	1	1	1	4	4	4	4	4	4	3	5	5	4	4	4	4	4	4	3
1	124	1	1	8	1	2	35	2	1	1	4	4	2	2	2	2	2	3	2	5	3	4	3	3	4	2	2	3	1	3	3	3	4	3	3	5	3	4	2	4	4	2	2
1	251	1	1	10	1	3	34	2	3	2	2	3	2	2	2	2	3	3	4	2	2	2	3	2	1	4	2	3	4	4	4	4	4	4	4	4	4	4	4	4	2	4	4
1	35	1	1	15	1	3	33	3	2	3	3	3	2	1	2	2	2	2	4	2	2	3	2	4	3	1	1	4	3	4	5	5	5	4	5	5	5	5	5	5	5	5	5
1	130	1	1	6	2	4	42	3	3	4	2	3	3	3	4	2	3	3	4	2	3	4	4	4	4	4	4	2	2	3	3	3	3	4	3	3	4	4	3	3	2	2	2
1	326	1	2	7	2	2	41	4	3	3	2	4	3	2	4	2	2	3	4	2	3	3	4	3	2	4	3	4	3	2	2	3	2	3	3	3	3	3	3	3	4	2	1
1	132	1	2	8	2	3	41	4	3	2	3	2	3	3	2	3	4	3	4	3	2	3	4	2	3	3	3	2	3	3	4	3	3	3	3	3	3	4	3	4	3	3	2
1	47	1	1	7	2	2	41	3	4	3	2	3	2	3	4	2	3	3	3	3	3	3	3	2	4	4	4	3	3	2	3	3	3	2	4	4	3	3	3	3	3	3	1
1	122	1	1	7	2	4	41	2	3	2	2	3	3	3	3	3	4	2	5	4	2	2	3	5	4	4	2	2	2	3	3	4	2	2	3	4	3	4	4	4	2	2	3
1	138	1	2	8	2	3	40	3	1	4	2	3	3	3	3	3	3	4	4	2	2	3	4	3	4	3	4	2	2	3	3	4	4	3	2	3	3	4	2	4	3	2	3
1	63	1	2	7	2	2	40	4	3	4	4	3	2	2	4	2	2	2	4	2	2	4	3	4	2	2	4	4	1	3	4	3	3	3	3	3	3	4	3	3	3	2	2
1	90	1	2	8	2	4	40	3	2	3	2	5	4	2	2	4	3	4	3	2	1	5	3	4	3	4	1	1	2	4	4	3	3	3	4	4	1	2	3	2	4	3	1
1	35	1	1	8	2	4	40	2	3	4	2	3	2	4	2	2	2	3	5	3	3	2	4	3	5	5	3	3	2	3	2	3	2	5	5	5	3	4	3	3	4	2	2
1	38	1	1	7	2	3	40	3	3	4	3	4	3	2	3	2	3	2	3	2	3	2	3	2	3	3	3	2	3	3	3	3	4	4	1	1	1	1	1	2	3	2	2
1	348	1	1	11	2	2	40	2	3	3	3	4	2	2	3	3	3	3	3	2	4	4	3	4	2	3	2	3	2	4	3	3	3	3	4	4	4	4	4	4	4	4	3
1	290	1	2	6	2	2	39	4	3	4	2	3	2	2	2	3	3	3	4	2	2	4	5	5	5	5	5	3	3	3	3	3	3	3	3	5	3	4	3	3	2	2	2
1	26	1	1	10	2	3	39	3	3	4	2	2	3	2	3	2	3	4	3	1	4	3	4	3	4	2	2	4	2	4	4	3	3	3	3	4	3	3	3	3	3	3	4
1	234	1	1	7	2	4	39	4	3	4	2	2	2	2	3	2	3	3	4	2	3	5	5	4	3	3	3	3	1	3	3	3	3	3	3	5	3	3	3	3	3	1	3
1	287	1	1	9	2	4	39	3	3	3	2	3	4	2	3	2	2	3	4	3	2	3	4	4	4	3	3	1	1	3	3	4	3	3	3	3	3	4	4	3	3	3	3
1	62	1	2	6	2	2	38	2	3	3	3	3	2	3	3	2	2	3	3	3	3	4	3	3	3	3	3	3	1	2	3	3	2	3	5	3	3	3	3	5	2	2	2
1	25	1	2	9	2	3	38	3	2	3	2	2	3	4	4	2	2	2	4	3	2	3	2	2	2	3	2	3	3	4	4	4	4	3	4	4	4	4	4	4	3	3	3
1	137	1	2	6	2	3	38	3	2	3	3	2	3	3	3	3	3	2	3	3	2	3	3	3	3	3	3	2	2	2	3	3	3	3	3	3	3	3	3	3	2	2	2
1	131	1	1	11	2	4	38	2	2	4	2	3	2	2	2	2	3	3	4	4	3	2	1	1	1	1	1	4	4	4	4	4	3	4	3	4	4	4	4	3	5	3	3
1	31	1	1	7	2	4	38	2	3	2	2	3	2	3	3	2	2	3	5	4	2	4	4	4	4	4	1	3	1	2	3	3	4	2	4	5	4	5	4	3	5	1	1
1	127	1	1	10	2	4	38	3	3	4	2	3	2	2	2	3	2	3	3	4	2	4	3	5	2	2	2	3	3	3	4	4	4	3	4	4	3	4	4	4	4	3	3
1	96	1	2	9	2	3	37	3	2	2	2	3	2	3	4	2	2	3	4	2	3	5	5	4	4	4	4	3	2	2	4	3	4	3	4	4	3	3	4	4	3	3	3
1	63	1	2	14	2	4	37	2	1	4	3	2	4	3	3	3	3	2	4	1	2	3	1	2	2	2	3	4	4	3	3	4	4	4	4	4	3	4	4	4	5	5	4
1	50	1	1	6	2	4	37	2	3	3	2	3	2	3	2	2	2	3	4	3	3	4	3	3	3	3	3	4	3	3	4	3	3	3	3	3	3	2	4	3	2	2	2
1	283	1	1	8	2	3	37	2	3	2	3	3	2	3	3	2	3	2	4	2	3	4	3	4	2	2	2	3	3	3	3	3	3	3	2	4	2	4	4	2	4	2	2
1	41	1	1	9	2	4	37	3	2	3	3	3	2	3	2	3	3	2	4	2	2	3	4	3	2	4	1	3	3	2	4	4	4	3	3	4	3	4	4	4	2	4	3
1	15	1	2	10	2	2	36	2	3	2	3	3	2	2	3	2	3	3	3	2	3	4	3	3	2	3	3	3	3	3	3	4	4	3	3	4	3	4	4	4	4	3	3
1	257	1	1	9	2	4	36	3	2	3	3	3	2	2	3	2	3	3	3	2	2	3	3	2	3	3	3	4	3	3	4	4	3	3	3	3	3	3	4	4	3	3	3
1	368	1	1	13	2	1	36	2	3	2	3	2	3	3	3	2	3	3	4	1	2	3	4	4	2	2	2	4	4	3	3	3	3	4	4	4	3	4	5	5	5	5	3
1	37	1	2	12	2	3	35	3	2	2	2	3	2	2	2	4	4	2	2	2	3	2	1	2	2	3	2	4	4	4	4	4	4	4	4	4	3	4	3	4	4	4	4
1	154	1	2	12	2	3	35	1	2	2	3	3	3	2	3	3	2	3	4	2	2	4	3	3	2	3	3	3	4	5	4	4	4	4	4	4	4	4	4	4	4	4	4
1	50	1	2	9	2	4	35	3	2	3	3	2	2	3	2	2	3	3	3	2	2	2	3	4	1	3	2	3	2	4	4	4	4	2	4	4	4	4	4	4	3	3	3
1	278	1	1	12	2	3	35	2	2	3	3	3	2	2	2	2	2	2	4	3	3	4	3	3	2	2	2	3	4	4	4	4	4	4	4	5	5	5	5	5	5	4	3
1	48	1	1	14	2	4	35	3	4	3	3	2	3	2	3	3	2	1	3	1	2	4	2	2	2	3	2	4	3	3	4	4	4	4	4	4	4	5	4	4	5	5	4
1	271	1	2	10	2	2	34	2	2	3	2	2	3	2	2	3	2	2	4	2	3	2	2	4	2	2	3	4	3	3	3	3	3	3	4	4	3	3	3	3	4	3	3
1	168	1	2	11	2	2	34	3	2	3	5	2	1	1	3	1	1	3	5	2	2	3	4	3	2	3	3	4	1	4	4	4	4	4	4	4	4	4	4	4	4	4	3
1	207	1	1	12	2	4	34	1	3	3	2	1	2	2	3	3	2	4	4	2	2	2	3	2	2	2	2	4	2	4	3	4	4	4	4	4	4	4	4	4	5	4	3
1	129	1	1	10	2	3	33	2	2	2	2	3	2	2	4	2	2	2	3	2	3	3	2	3	3	4	3	4	3	3	3	3	3	3	4	4	3	3	3	4	4	3	3
1	157	1	1	11	2	3	33	2	2	1	2	3	2	2	3	2	3	2	4	3	2	3	2	3	3	2	2	3	3	3	3	4	4	3	3	4	4	3	3	4	4	4	3
1	314	1	1	11	2	4	33	2	1	1	2	3	2	2	2	3	3	3	3	4	2	1	2	2	2	1	2	4	3	4	4	4	4	4	4	4	4	4	4	5	4	4	3
1	22	1	1	11	2	4	33	3	2	1	2	3	2	3	3	2	3	2	3	2	2	3	2	1	2	3	3	4	4	3	3	3	3	3	4	4	4	3	4	3	4	4	3
1	255	1	1	12	2	4	33	1	1	2	3	2	2	3	4	3	2	3	4	2	1	3	2	2	2	2	2	3	2	4	3	4	4	4	4	3	5	4	4	4	4	4	4
1	25	1	2	10	2	3	32	2	1	1	3	3	2	2	1	2	2	2	4	4	3	2	4	4	2	2	2	4	4	4	3	3	3	4	4	4	3	4	5	4	4	3	3
1	67	1	1	9	2	1	31	1	1	2	2	2	1	2	2	2	3	3	5	4	1	3	2	2	3	3	3	4	3	3	4	5	3	3	2	4	3	4	4	4	3	3	3
1	18	1	1	11	2	4	27	1	2	3	2	2	1	1	2	2	2	2	4	2	1	3	2	3	2	2	1	4	3	4	3	4	4	4	5	5	3	4	4	4	4	4	3
1	135	1	1	10	2	4	27	2	1	1	2	3	2	2	2	2	3	1	4	1	1	4	4	2	3	2	2	4	3	3	3	3	3	3	3	3	3	3	3	3	4	2	4
1	172	1	2	10	2	3	26	1	1	2	2	3	2	1	2	2	2	2	3	2	1	2	1	4	3	2	1	3	2	4	4	4	4	4	4	5	4	4	4	4	4	3	3
1	282	1	2	4	1	2	41	4	3	2	4	5	2	1	4	2	2	3	4	2	3	5	3	5	3	4	2	2	2	2	2	2	2	4	3	5	1	3	4	3	1	2	1
1	238	1	1	7	1	1	40	2	3	4	3	2	3	4	2	2	3	2	5	2	3	4	5	4	4	4	3	3	2	2	3	3	3	3	3	2	4	3	3	3	3	2	2
1	46	1	1	10	1	2	40	2	3	3	2	4	3	3	3	3	2	3	3	3	3	2	3	3	3	4	3	4	4	3	3	3	3	3	4	4	2	2	3	3	4	3	3
1	13	1	2	3	1	3	40	3	2	3	2	2	3	3	3	2	3	3	5	3	3	1	4	4	2	5	4	2	3	3	4	4	1	4	1	4	2	2	5	5	1	1	1
1	86	1	2	3	1	4	38	3	2	4	2	2	3	3	4	2	3	3	4	2	1	4	3	4	3	4	3	2	1	1	3	2	2	2	2	2	2	2	3	3	1	1	1
1	202	1	1	9	1	2	37	3	2	2	3	3	2	3	2	3	3	3	3	2	3	2	3	3	2	4	2	2	3	4	3	2	3	5	5	4	4	3	2	4	3	2	4
1	44	1	2	10	1	1	36	1	2	2	3	3	3	2	2	3	2	2	4	3	4	2	3	2	2	2	3	5	1	4	3	3	3	3	3	3	4	3	4	3	3	3	4
1	294	1	1	10	1	3	36	3	2	2	2	2	3	3	3	3	3	2	3	3	2	4	3	2	3	2	1	4	3	2	4	5	5	5	4	4	3	4	4	5	3	3	4
1	325	1	2	7	2	1	42	4	3	4	3	4	3	3	2	3	3	2	3	2	3	3	4	4	3	4	4	4	1	3	3	3	3	3	4	4	3	4	3	3	3	2	2
1	6	1	2	6	2	3	42	3	2	4	3	4	3	2	3	3	3	3	3	4	2	4	3	4	4	4	4	3	3	3	3	2	2	2	3	3	3	3	3	3	2	2	2
1	84	1	1	10	2	2	42	2	2	3	3	3	3	3	3	3	5	4	1	5	2	5	5	4	4	4	4	2	1	3	3	2	3	3	4	4	3	4	5	5	4	4	2
1	226	1	2	5	2	1	41	2	3	2	2	2	5	4	3	3	3	4	3	3	2	3	5	4	4	3	3	4	1	1	2	3	3	3	2	3	2	1	3	3	2	2	1
1	45	1	1	10	2	2	41	2	2	3	3	4	2	4	3	2	4	3	3	3	3	3	4	4	3	3	3	4	2	2	2	2	3	3	3	3	2	2	4	4	4	3	3
1	77	1	2	5	2	1	39	2	3	2	3	3	2	3	2	3	3	3	3	3	4	3	3	2	2	4	3	3	3	3	3	3	3	4	4	3	2	3	3	3	2	2	1
1	103	1	2	7	2	1	39	4	3	3	4	3	2	2	4	1	1	4	3	2	3	4	3	3	3	3	3	2	2	3	3	4	3	3	1	3	2	3	3	3	3	2	2
1	166	1	2	7	2	2	39	3	3	2	3	4	3	3	2	3	2	3	3	3	2	4	3	5	3	3	3	3	1	1	2	3	2	3	4	4	3	3	3	3	2	2	3
1	81	1	1	10	2	1	39	2	3	2	3	3	2	4	3	3	3	3	4	2	2	4	3	4	1	2	2	3	2	4	3	4	3	2	4	4	4	4	4	4	4	4	2
1	364	1	1	6	2	2	39	2	3	3	3	3	2	4	3	3	5	2	2	2	2	1	5	5	3	4	2	1	3	3	4	4	3	3	1	2	3	3	3	3	4	1	1
1	119	1	2	8	2	3	38	3	2	3	2	2	3	2	3	2	2	3	4	3	4	4	2	2	2	3	3	4	3	3	4	4	4	3	4	4	4	3	4	3	2	3	3
1	104	1	2	7	2	2	38	3	2	3	2	3	2	3	3	4	3	3	4	1	2	4	3	4	4	4	4	3	2	3	3	2	3	3	3	3	3	3	3	4	3	2	2
1	142	1	1	13	2	2	38	3	2	4	3	3	2	2	3	3	3	2	3	2	3	3	4	3	3	3	2	2	2	4	4	3	4	3	4	3	4	5	3	3	5	5	3
1	79	1	1	12	2	1	38	3	2	2	2	2	3	3	3	3	4	2	5	2	2	2	1	3	2	2	2	2	2	4	4	4	4	4	4	4	3	4	4	4	5	4	3
1	64	1	2	9	2	4	37	2	3	2	3	2	2	3	3	2	1	4	3	3	4	5	2	4	1	2	1	5	3	4	3	3	2	3	4	5	4	3	3	4	4	4	1
1	27	1	2	10	2	1	37	3	2	3	2	3	2	3	2	2	2	4	5	1	3	3	3	3	2	3	3	3	2	4	4	3	3	3	3	5	3	4	4	4	4	3	3
1	121	1	2	9	2	3	37	4	3	3	3	2	2	2	3	3	2	3	2	2	3	2	4	4	2	3	2	4	3	3	3	4	3	3	4	4	4	4	4	4	3	3	3
1	237	1	2	10	2	1	37	3	2	2	3	2	2	2	3	3	3	3	4	2	3	3	4	3	3	3	4	3	3	4	4	3	4	3	4	4	4	3	3	3	4	3	3
1	69	1	2	5	2	1	37	3	2	2	2	2	3	3	3	2	3	2	3	2	5	4	3	4	2	3	3	2	3	3	3	3	4	3	4	3	3	4	3	3	2	2	1
1	214	1	1	9	2	1	37	2	2	3	3	4	2	3	3	2	2	3	3	3	2	4	3	4	4	4	4	3	3	3	3	3	3	3	3	3	3	3	3	3	3	3	3
1	246	1	1	10	2	2	37	2	3	2	2	3	3	2	4	3	2	3	4	2	2	5	3	3	3	3	3	4	3	3	3	4	3	3	4	4	4	3	4	5	4	3	3
1	365	1	1	7	2	3	37	2	3	2	3	2	3	3	3	4	3	2	2	3	2	2	3	2	2	2	3	2	1	4	4	4	4	4	2	1	2	1	3	2	2	3	2
1	1	1	1	12	2	1	37	2	3	2	3	2	2	3	3	3	3	3	3	3	2	2	3	2	2	2	2	3	3	4	4	4	4	3	3	4	4	4	4	4	4	4	4
1	73	1	2	12	2	2	36	3	2	3	3	4	1	3	3	2	2	2	5	1	2	1	2	4	2	3	3	5	3	4	3	3	3	5	5	5	5	5	5	5	5	5	2
1	350	1	2	12	2	1	36	3	2	3	2	3	2	2	3	2	2	3	4	3	2	2	3	2	1	3	1	4	3	4	4	4	4	4	4	4	4	3	4	3	4	4	4
1	70	1	2	10	2	1	36	1	2	1	3	4	5	3	2	2	3	1	3	4	2	4	3	3	2	2	3	1	4	4	5	5	4	4	4	3	4	3	3	4	4	3	3
1	179	1	1	9	2	2	36	2	1	1	3	3	4	2	4	2	2	3	4	2	3	4	3	3	3	2	2	3	4	3	4	3	4	4	4	4	4	5	5	5	3	3	3
1	151	1	1	11	2	3	36	2	1	4	2	2	3	3	3	2	1	3	4	4	2	4	3	4	1	1	1	4	4	4	4	4	4	4	4	4	3	4	3	4	4	4	3
1	78	1	1	11	2	1	36	2	1	1	2	3	2	4	2	4	4	1	5	3	2	2	3	4	3	2	2	5	1	5	5	5	5	5	5	5	5	5	5	5	5	3	3
1	117	1	2	12	2	2	35	3	1	3	2	4	1	3	4	3	1	3	3	1	3	3	4	4	3	1	3	2	1	4	3	4	4	4	2	4	3	5	5	4	4	4	4
1	139	1	2	11	2	1	35	3	2	2	3	2	2	1	3	3	2	3	3	3	3	3	2	3	3	3	3	5	3	4	5	3	4	5	3	2	3	2	2	3	4	3	4
1	204	1	2	11	2	1	35	2	2	3	3	3	2	2	2	2	2	3	4	3	2	3	2	2	1	1	1	4	4	4	4	4	4	3	4	4	3	3	4	4	4	4	3
1	304	1	2	10	2	1	35	1	2	2	3	3	2	3	3	3	3	3	3	2	2	2	3	3	2	2	2	4	3	3	4	4	4	4	4	4	4	4	4	4	4	3	3
1	24	1	1	10	2	4	35	3	2	3	2	2	2	1	3	2	3	4	4	2	2	3	4	2	1	4	3	4	3	3	4	3	4	4	3	5	3	4	4	4	3	4	3
1	76	1	2	7	2	1	34	3	2	2	3	3	2	3	2	3	3	2	2	2	2	4	3	4	1	3	2	4	3	3	3	4	3	3	3	3	3	3	3	2	3	3	1
1	273	1	2	8	2	1	34	2	1	2	2	3	3	2	2	3	3	4	3	3	1	4	3	3	3	2	2	4	2	3	3	4	4	2	3	4	3	4	4	4	3	3	2
1	114	1	1	9	2	4	33	1	2	2	2	2	2	3	2	2	3	2	5	4	1	3	2	3	3	3	3	4	3	3	4	3	3	2	4	4	3	4	4	4	3	3	3
1	53	1	1	11	2	1	32	2	2	1	2	2	3	1	5	1	3	1	4	2	3	4	2	4	2	2	2	4	3	4	3	4	4	4	5	5	2	4	4	4	4	4	3
1	43	1	2	10	2	1	31	3	2	2	1	1	2	2	3	2	3	2	4	2	2	4	3	3	2	2	2	4	3	4	4	4	4	4	4	4	4	4	5	4	4	4	2
1	297	1	2	9	2	3	27	1	2	1	2	2	2	3	2	2	2	1	4	1	2	3	2	3	2	3	2	5	4	4	4	4	4	3	4	4	4	3	4	5	3	4	2
1	8	1	1	9	1	1	40	3	3	4	4	3	4	2	2	2	2	2	4	3	2	3	4	3	3	4	2	3	3	3	3	3	3	2	3	4	4	3	4	2	3	3	3
1	64	1	1	6	1	1	40	2	2	3	3	2	3	3	2	3	3	3	4	3	4	5	4	3	4	2	2	4	2	2	3	2	2	3	4	4	4	4	4	4	2	2	2
1	16	1	1	9	1	1	40	2	3	3	3	3	2	3	4	3	2	2	2	4	4	4	3	3	3	2	2	3	4	1	5	5	5	5	3	2	3	4	4	3	3	4	2
1	133	1	1	9	1	1	38	3	1	1	5	5	2	2	4	2	2	4	1	3	3	2	3	3	3	3	3	3	4	4	4	4	4	4	4	4	4	4	4	5	3	3	3
1	315	1	1	15	1	2	36	2	3	3	3	3	2	2	3	2	3	3	3	2	2	2	1	2	2	2	1	5	5	3	4	4	4	3	3	5	3	3	3	3	5	5	5
1	7	1	2	10	1	3	35	3	1	2	2	3	3	3	3	3	2	3	3	2	2	3	2	4	2	2	4	4	2	2	2	4	4	4	4	4	4	4	4	4	4	4	2
1	65	1	1	7	2	1	48	4	3	3	3	3	4	4	3	3	4	4	4	3	3	4	3	4	3	4	3	4	2	2	3	3	2	1	2	3	3	3	3	3	3	2	2
1	22	1	2	7	2	3	47	4	4	3	3	4	3	3	3	3	3	4	4	3	3	4	3	3	3	4	4	2	2	2	3	3	2	2	3	4	2	3	2	2	3	2	2
1	92	1	1	7	2	2	46	4	3	4	3	4	3	4	2	2	3	3	5	2	4	4	3	4	1	3	4	4	2	3	3	3	2	3	4	4	2	3	4	4	3	2	2
1	32	1	1	7	2	3	45	5	4	3	4	3	3	1	3	2	3	4	4	2	4	2	3	3	4	3	3	3	3	3	3	3	3	3	3	3	3	3	3	3	3	2	2
1	18	1	2	7	2	2	43	2	5	3	2	4	5	1	3	2	3	3	2	3	5	3	4	2	3	5	2	1	1	3	4	4	4	2	4	4	2	2	3	3	4	2	1
1	173	1	2	6	2	2	57	4	5	4	4	5	4	4	4	4	4	4	4	3	4	4	3	5	3	3	3	2	2	2	3	2	2	2	3	3	3	3	3	3	2	2	2
1	344	1	1	6	2	3	47	3	4	4	3	4	3	4	2	3	4	3	3	4	3	3	4	3	3	4	2	3	3	2	2	3	3	3	2	3	3	3	3	3	3	2	1
1	99	1	2	6	2	4	45	3	2	4	3	3	4	2	4	3	3	4	4	3	3	2	4	4	2	3	4	1	1	1	2	3	2	3	1	3	2	3	2	2	2	2	2
1	3	1	2	6	2	4	43	3	3	4	2	4	3	3	3	2	3	3	4	4	2	4	3	3	2	4	3	4	1	3	3	3	2	2	4	3	3	3	4	3	2	2	2
1	123	1	1	5	2	3	49	4	3	4	3	4	4	3	3	3	4	4	4	3	3	5	5	3	3	4	3	2	1	2	2	2	2	2	2	3	2	3	3	3	1	2	2
1	72	1	2	5	2	2	45	3	3	4	4	3	2	4	3	4	3	3	4	2	3	2	3	4	4	3	3	2	2	3	2	3	2	3	2	3	2	2	3	2	2	2	1
1	30	1	2	5	2	1	43	3	3	4	3	1	2	2	5	2	3	4	5	2	4	3	3	3	4	3	4	3	3	2	3	2	2	3	4	2	2	2	2	2	2	2	1
1	136	1	1	5	2	4	43	4	3	3	3	4	3	3	3	2	3	3	4	2	3	5	4	5	5	4	4	3	1	3	3	3	3	3	3	4	3	4	3	3	3	1	1
1	122	1	2	4	2	3	43	3	2	3	3	4	3	4	2	4	3	2	3	4	3	4	3	3	3	3	3	3	2	3	3	3	3	2	4	3	3	3	3	3	2	1	1
1	309	1	2	4	2	3	43	3	4	4	2	5	4	3	2	2	4	2	4	2	2	4	3	4	4	4	4	3	1	1	1	1	1	1	2	3	2	1	1	1	2	1	1
1	53	1	1	3	2	4	58	3	5	4	5	4	5	5	5	5	5	1	5	5	1	5	4	3	4	3	4	1	1	1	2	2	2	1	1	3	1	2	3	3	1	1	1
1	7	1	2	6	1	1	50	3	4	4	4	3	3	2	5	5	3	4	2	3	5	3	4	2	5	4	3	1	2	3	2	2	2	2	1	1	3	4	3	4	2	2	2
1	141	1	1	6	1	2	49	4	3	4	4	4	4	3	2	4	4	1	5	4	3	5	4	3	2	3	1	2	1	3	3	4	2	2	4	4	2	3	4	5	3	2	1
1	24	1	2	6	1	1	48	5	4	4	2	4	3	3	4	3	3	3	3	3	4	4	5	4	4	5	5	2	2	2	2	2	2	2	3	3	3	3	3	3	2	2	2
1	75	1	2	6	1	3	46	3	3	4	2	4	2	3	3	4	3	3	4	4	4	2	4	4	2	4	4	4	2	3	2	4	2	2	2	3	3	3	2	2	2	2	2
1	16	1	2	4	1	1	49	5	4	3	4	4	3	4	2	3	4	4	2	4	3	5	4	4	4	4	4	2	2	2	2	2	2	2	2	2	3	3	3	3	2	1	1
1	333	1	2	8	2	1	44	4	3	3	4	4	3	4	2	3	4	2	3	2	3	3	4	3	3	4	3	3	1	3	3	3	3	3	3	3	3	3	3	3	3	2	3
1	248	1	1	7	2	4	48	4	4	3	3	3	4	4	3	3	3	2	4	4	4	4	5	4	4	5	4	2	2	3	2	3	3	2	3	3	3	2	3	3	3	2	2
1	48	1	2	7	2	3	47	3	4	4	3	4	4	3	3	3	3	3	3	3	4	4	4	4	4	3	3	2	2	3	3	3	2	2	3	3	3	2	2	2	3	2	2
1	341	1	1	7	2	3	47	4	3	5	3	3	2	3	4	3	3	3	4	4	3	5	4	4	2	3	3	1	1	1	1	3	2	2	2	3	3	3	3	3	1	3	3
1	305	1	1	7	2	4	45	4	3	4	3	4	3	3	3	3	4	2	3	3	3	1	3	3	3	5	3	1	2	3	3	3	4	5	3	3	3	1	1	5	1	3	3
1	9	1	2	6	2	3	53	5	4	4	4	3	3	4	4	4	4	4	3	3	4	4	3	4	4	4	4	2	2	2	2	2	2	2	2	3	2	2	3	3	2	2	2
1	10	1	2	6	2	1	47	3	3	4	3	2	3	3	4	3	5	3	4	3	4	3	4	3	3	4	3	4	1	3	3	3	3	1	3	2	1	1	1	1	2	2	2
1	23	1	1	6	2	2	45	3	1	2	5	3	4	4	3	1	4	4	3	3	5	3	4	5	3	4	3	2	2	2	1	2	2	3	2	2	2	1	1	2	2	2	2
1	328	1	1	6	2	4	44	2	3	4	4	4	3	4	3	3	3	3	3	3	2	4	3	4	4	4	3	2	2	2	2	2	2	2	2	3	3	3	3	3	2	2	2
1	91	1	1	5	2	3	47	2	3	4	3	3	2	4	3	3	3	4	5	4	4	4	5	5	2	4	3	3	2	2	2	3	4	4	1	4	3	3	3	4	3	1	1
1	323	1	2	4	2	2	46	4	3	4	4	3	4	3	4	3	3	3	3	2	3	1	5	5	4	3	4	2	3	3	2	3	3	1	2	3	2	2	3	3	1	2	1
1	40	1	1	4	2	3	45	4	2	4	3	2	4	3	4	3	2	3	4	4	3	3	4	4	3	3	4	1	1	2	1	1	2	2	2	1	2	2	1	1	1	1	2
1	12	1	2	4	2	3	44	4	3	2	4	4	3	4	4	4	3	2	2	3	2	3	4	4	4	2	3	3	2	3	4	3	3	2	3	3	3	3	4	4	2	1	1
1	289	1	1	4	2	4	43	3	4	4	2	3	3	2	3	3	3	4	4	3	2	4	5	5	3	5	5	1	1	2	1	2	1	1	1	1	1	1	1	1	2	1	1
1	34	1	2	3	2	3	44	3	4	3	2	2	3	3	4	3	3	3	4	4	3	5	4	5	5	5	5	1	1	3	3	3	3	3	3	3	3	3	2	3	1	1	1
1	2	1	2	10	1	4	43	3	4	4	3	3	2	2	2	4	3	3	3	4	3	2	3	4	3	4	2	3	2	3	3	3	3	3	3	3	3	4	4	4	4	3	3
1	288	1	2	6	1	2	49	4	3	3	4	5	4	4	3	3	4	2	4	3	3	5	4	4	4	4	4	1	1	1	1	1	1	1	2	2	2	2	2	2	2	2	2
1	11	1	2	4	1	4	59	5	4	4	4	4	3	5	4	5	4	5	5	4	3	4	3	4	5	4	4	2	4	3	3	2	2	1	3	2	2	3	1	2	2	1	1
1	327	1	2	4	1	1	51	3	4	4	2	4	5	5	2	4	5	2	5	2	4	4	5	4	5	5	4	1	2	1	1	2	1	3	2	2	2	2	2	2	2	1	1
1	120	1	2	8	2	1	45	4	3	3	3	3	4	2	3	3	3	4	4	3	3	4	3	4	3	3	4	3	2	2	3	3	2	3	2	3	3	3	4	3	3	2	3
1	110	1	1	7	2	1	49	3	2	4	3	4	4	4	4	4	3	3	5	2	4	4	3	3	4	3	4	4	3	2	2	2	2	2	2	2	2	1	2	2	2	2	3
1	104	1	2	7	2	1	45	3	4	4	2	2	3	3	3	3	5	2	5	2	4	3	4	3	3	3	3	2	2	2	3	2	2	2	2	2	2	2	2	2	2	2	3
1	16	1	2	7	2	3	44	4	3	3	4	4	3	2	3	3	2	5	4	2	2	4	3	4	3	3	4	3	2	3	3	3	3	2	3	2	2	2	2	3	3	2	2
1	114	1	1	7	2	1	44	3	4	3	3	4	3	2	3	3	4	4	4	2	2	3	5	5	3	3	2	4	3	3	1	5	2	2	2	1	3	3	4	2	4	2	1
1	112	1	2	7	2	4	43	3	2	3	4	4	3	3	2	3	4	3	4	2	3	4	3	3	3	2	3	3	3	3	2	2	3	4	2	2	3	3	3	2	3	2	2
1	28	1	2	6	2	1	47	3	4	4	4	4	3	3	4	2	3	3	4	2	4	5	4	5	5	4	4	3	2	2	2	2	2	3	3	3	3	3	4	4	2	2	2
1	127	1	2	5	2	3	48	4	5	4	3	5	4	4	2	2	3	3	3	3	3	5	4	4	2	4	3	1	1	1	1	1	1	1	3	3	3	3	3	3	2	1	2
1	75	1	2	5	2	1	45	3	4	5	3	3	2	3	2	3	3	5	4	2	3	5	4	5	4	3	3	3	1	3	4	4	3	2	3	4	3	4	5	4	2	2	1
1	199	1	1	5	2	1	44	4	3	3	3	3	2	3	3	3	4	3	3	4	3	3	4	3	4	3	4	2	1	2	3	3	2	2	3	4	4	3	4	3	3	1	1
1	200	1	1	10	1	4	43	4	2	3	4	4	3	2	4	3	2	3	3	3	3	5	4	4	3	4	3	4	3	3	3	2	3	2	3	3	3	3	3	3	2	4	4
1	182	1	2	6	1	2	52	3	4	3	3	4	4	5	3	1	3	5	4	5	5	4	3	5	4	3	3	3	2	2	3	2	2	2	3	3	4	3	3	3	2	2	2
1	176	1	1	6	1	3	46	2	3	4	3	3	4	3	2	3	5	3	5	3	3	5	4	4	5	4	5	4	1	1	3	4	3	3	5	4	3	2	2	2	2	2	2
1	12	1	2	5	1	2	50	3	4	4	3	4	3	4	3	4	4	4	3	3	4	3	4	3	4	4	4	3	2	2	3	2	2	3	4	2	2	3	2	2	2	2	1
1	208	1	2	4	1	2	50	4	3	4	3	4	4	3	3	4	4	4	3	4	3	5	4	3	3	3	5	1	1	1	1	1	1	1	3	3	2	3	3	2	2	1	1
1	269	1	2	4	1	3	49	4	4	3	3	2	4	4	3	4	3	4	4	3	4	5	5	4	4	4	4	1	1	1	1	2	2	1	1	1	1	2	2	2	2	1	1
1	169	1	2	3	1	2	55	5	3	4	4	4	5	5	4	4	2	4	4	5	2	5	4	5	5	4	5	4	2	3	2	2	1	2	3	3	3	2	3	3	1	1	1
2	371	2	1	8	2	2	39	3	2	3	2	3	3	2	3	2	3	3	5	2	3	2	4	4	4	3	4	4	3	3	4	4	2	3	3	4	4	3	4	4	3	2	3
2	345	2	1	9	2	2	39	1	2	3	3	4	2	3	3	3	2	3	4	3	3	2	2	2	4	4	4	4	2	3	4	4	4	3	3	3	3	3	3	4	3	3	3
2	416	2	2	11	2	3	37	2	2	1	3	2	3	4	4	3	1	2	4	3	3	1	2	3	2	1	2	5	3	2	5	3	1	2	3	5	1	2	5	3	5	3	3
2	139	2	1	10	2	2	24	1	2	2	2	1	1	3	2	1	2	2	2	1	2	3	2	2	2	2	2	3	3	4	4	4	4	3	4	4	4	3	4	4	4	3	3
2	105	2	1	7	1	1	40	2	3	3	3	4	5	3	3	3	3	2	2	2	2	5	4	4	4	4	3	3	2	3	3	3	3	2	3	4	3	3	3	3	3	2	2
2	275	2	2	3	1	2	39	3	1	2	3	4	5	4	1	5	4	2	1	2	2	4	3	4	3	3	3	4	2	2	3	3	3	2	3	3	3	3	3	3	1	1	1
2	408	2	1	7	1	1	39	2	2	2	3	3	2	3	3	3	4	3	3	3	3	5	4	4	4	4	4	3	2	3	3	3	2	2	3	4	3	3	4	3	3	2	2
2	409	2	2	7	1	1	38	3	2	2	3	4	3	2	2	3	4	2	3	3	2	4	5	4	4	3	4	3	2	3	3	3	2	3	3	3	4	3	3	4	3	2	2
2	120	2	1	9	1	3	38	2	2	1	2	3	3	3	3	2	4	4	4	3	2	3	2	2	3	4	3	4	2	4	3	3	2	2	4	3	3	3	3	4	3	3	3
2	15	2	1	10	1	2	37	3	2	3	4	3	2	3	2	3	2	3	3	2	2	1	2	2	2	2	2	4	3	3	4	4	4	3	4	4	3	4	4	4	4	3	3
2	104	2	1	8	1	2	36	2	2	1	3	4	3	3	3	3	5	2	2	1	2	4	5	3	3	4	3	3	2	3	3	3	2	2	4	4	3	3	4	3	3	3	2
2	283	2	1	12	1	3	36	3	2	3	3	2	3	2	3	3	2	3	3	2	2	3	2	3	3	4	3	4	4	4	4	4	4	4	4	4	4	4	4	3	4	4	4
2	121	2	1	10	1	2	35	2	2	1	3	4	3	2	3	4	3	3	2	1	2	3	3	3	3	2	3	4	3	3	3	3	3	3	4	4	3	4	4	4	4	3	3
2	8	2	1	3	1	3	35	2	3	2	3	1	2	3	3	3	2	3	4	2	2	5	4	5	5	5	3	1	1	1	1	2	1	1	1	2	2	1	2	2	1	1	1
2	209	2	2	10	1	2	34	1	2	3	2	2	2	2	2	2	4	4	4	2	2	3	4	4	1	3	4	4	3	4	4	4	4	4	2	4	4	4	3	3	4	4	2
2	150	2	1	12	1	3	34	3	3	2	2	2	3	3	2	2	1	3	2	2	4	3	2	2	3	2	2	4	2	4	4	4	4	2	2	4	3	4	4	4	4	4	4
2	246	2	1	12	1	2	32	3	1	2	3	2	2	2	3	2	3	2	4	2	1	1	1	1	1	2	1	4	3	2	4	4	4	4	4	4	4	4	4	4	4	4	4
2	49	2	1	11	1	1	30	1	2	2	3	3	2	2	2	2	3	2	3	1	2	2	3	2	1	1	2	4	3	4	4	4	3	3	4	4	3	4	4	4	3	4	4
2	7	2	1	12	1	1	27	2	1	2	3	2	1	2	2	2	1	3	3	1	2	3	2	2	1	2	3	4	3	3	4	4	3	4	4	4	4	4	4	4	4	4	4
2	168	2	1	10	1	2	26	2	1	2	1	2	1	2	2	2	2	2	2	2	3	2	3	1	2	2	1	3	3	4	4	4	3	4	4	3	4	3	4	3	4	3	3
2	43	2	2	12	1	1	25	1	2	1	2	1	2	1	2	2	1	3	3	2	2	2	1	3	1	2	3	4	3	3	4	4	4	3	4	5	3	4	4	4	4	4	4
2	185	2	2	10	1	1	25	2	2	1	1	2	3	2	2	2	2	1	1	2	2	3	4	3	3	2	2	4	4	3	3	4	3	2	4	4	4	4	3	4	4	3	3
2		2	2	6	2	4	42	2	2	3	3	4	4	4	1	3	4	3	3	4	2	5	4	5	4	4	4	4	3	4	3	3	3	4	4	4	2	2	2	2	2	2	2
2	286	2	1	5	2	1	42	4	4	2	2	3	2	2	4	3	2	4	4	2	4	5	4	4	4	5	4	3	1	1	1	1	1	1	1	1	2	2	2	2	1	2	2
2	95	2	1	7	2	4	42	2	1	3	2	3	4	3	3	3	4	3	4	4	3	4	3	3	3	3	2	3	1	3	2	2	2	2	3	4	2	3	3	3	3	2	2
2	441	2	2	9	2	1	41	3	2	1	1	3	4	2	4	3	5	4	1	4	4	2	3	2	4	5	2	2	3	5	2	4	3	2	4	3	2	3	5	4	2	3	4
2		2	2	5	1	1	41	3	2	2	3	4	3	4	4	2	3	3	3	2	3	2	4	4	4	4	4	2	2	2	2	2	2	2	2	4	2	2	2	2	2	1	2
2	27	2	1	6	2	4	41	4	3	3	2	3	4	5	1	2	3	4	1	5	1	2	3	3	3	3	3	4	3	2	3	3	3	2	1	2	2	2	3	3	2	2	2
2	132	2	2	5	1	4	40	3	3	4	3	2	3	2	4	2	3	4	2	3	2	4	3	3	3	3	3	2	1	2	2	2	2	1	3	3	3	3	4	2	2	2	1
2	382	2	1	10	2	1	40	3	3	2	4	3	2	3	3	2	3	3	4	2	3	4	3	3	4	3	3	4	2	3	4	3	2	2	3	3	2	3	3	3	3	3	4
2		2	2	6	2	3	39	3	2	2	3	4	4	3	2	4	3	3	2	3	1	4	2	4	4	4	4	2	3	3	3	3	3	2	4	4	3	3	3	2	2	2	2
2	160	2	1	8	2	4	39	4	3	3	2	3	1	2	3	2	3	3	3	4	3	4	5	4	4	4	4	3	2	3	3	4	3	2	3	4	3	3	3	3	4	2	2
2		2	1	10	2	3	39	3	2	1	4	4	4	4	1	5	4	1	1	4	1	1	2	1	1	1	1	4	4	4	4	4	4	4	1	4	1	3	3	3	4	3	3
2	267	2	2	12	2	2	37	3	2	2	1	2	3	3	3	2	3	3	4	3	3	4	4	3	2	3	2	3	2	2	4	4	3	4	4	4	4	4	4	5	4	4	4
2	159	2	1	9	2	4	37	3	3	2	2	1	2	2	3	2	3	3	4	4	3	5	4	4	4	4	2	4	3	3	3	3	3	3	3	3	3	3	3	3	3	3	3
2	415	2	1	11	1	3	37	1	1	2	3	2	3	5	4	3	1	2	4	3	3	1	3	3	2	1	2	5	3	2	5	3	1	2	3	5	1	2	5	3	5	3	3
2	73	2	2	12	2	1	36	2	3	3	2	4	3	2	3	3	2	3	2	2	2	5	2	2	2	5	2	4	2	4	4	4	4	5	5	5	5	5	5	5	4	4	4
2	419	2	2	12	1	1	36	2	3	2	4	3	4	2	2	2	2	3	3	2	2	4	3	3	3	3	3	4	3	4	4	4	2	4	4	4	4	4	4	4	4	4	4
2	87	2	2	9	2	3	36	2	3	2	2	3	2	2	3	3	2	3	3	3	3	4	3	4	4	4	4	4	3	3	3	3	3	3	3	3	3	3	3	3	3	3	3
2	200	2	2	9	2	2	36	2	3	3	2	2	2	2	3	2	3	3	4	2	3	3	4	4	3	3	3	4	3	3	3	4	4	3	4	4	3	4	4	4	3	3	3
2	335	2	2	11	2	2	36	3	2	3	3	2	3	2	2	3	2	3	4	2	2	2	3	2	2	2	1	4	3	5	5	4	4	5	5	5	4	4	4	5	4	3	4
2	295	2	1	9	2	3	35	3	3	2	2	3	2	2	3	2	3	2	3	2	3	3	2	4	4	4	3	4	3	3	4	4	5	3	3	5	3	3	3	4	3	3	3
2	313	2	2	12	2	2	34	3	3	2	2	3	4	2	2	2	2	2	2	2	3	2	1	2	2	2	2	4	3	4	4	4	4	3	4	4	4	4	3	3	4	4	4
2	354	2	2	9	2	1	34	3	1	2	2	2	2	3	2	2	3	3	4	2	3	2	4	4	3	4	2	4	3	4	4	4	4	4	4	5	4	4	4	4	3	3	3
2	94	2	2	10	2	4	34	2	1	2	3	2	2	3	2	3	4	2	4	2	2	2	3	3	3	3	3	4	3	3	4	4	4	3	4	4	4	3	4	3	4	3	3
2	155	2	2	9	2	4	34	3	2	3	2	3	2	2	3	2	3	2	3	2	2	4	3	3	3	3	2	4	3	3	4	4	3	3	4	4	3	4	4	4	3	3	3
2		2	1	12	2	4	34	2	1	3	2	3	2	2	3	2	1	3	4	3	3	3	2	2	2	2	2	3	4	4	4	4	4	3	4	4	4	4	4	4	4	4	4
2	13	2	2	12	2	3	33	2	3	3	2	2	1	2	3	2	2	3	4	2	2	2	1	2	1	2	2	4	3	4	4	4	4	4	4	4	4	4	4	5	4	4	4
2	46	2	2	11	2	3	33	3	3	2	1	2	1	2	3	2	3	3	4	2	2	1	2	2	1	2	1	4	3	3	4	4	3	3	4	4	4	4	5	4	4	4	3
2	180	2	1	10	2	4	33	3	2	3	2	3	2	3	2	2	3	2	2	2	2	2	1	1	2	2	1	4	3	4	4	4	3	3	4	4	4	4	3	4	4	3	3
2	484	2	1	12	2	3	33	2	3	1	3	2	2	1	2	2	3	3	4	3	2	4	3	3	3	2	3	4	3	3	5	5	5	5	5	4	4	5	4	5	4	4	4
2	182	2	2	11	2	3	32	2	3	2	2	2	2	3	2	2	3	2	2	3	2	1	2	1	2	2	1	4	3	4	3	3	4	2	4	4	4	3	4	3	4	4	3
2	469	2	2	9	2	2	32	3	2	2	2	2	2	1	4	2	1	4	4	2	1	4	2	2	2	3	4	4	3	3	4	3	3	4	4	4	4	3	3	3	3	3	3
2	193	2	1	8	2	3	32	2	3	2	3	2	2	2	2	2	3	2	2	2	3	3	2	2	2	1	1	4	3	3	4	4	4	3	4	3	4	3	4	4	4	2	2
2	134	2	1	11	2	4	32	3	2	2	2	3	2	2	2	2	3	3	2	2	2	1	2	2	1	1	2	3	2	4	4	3	3	3	4	3	4	4	4	3	4	4	3
2	177	2	1	11	2	4	31	1	2	2	2	2	3	2	2	2	3	2	4	2	2	2	3	1	2	2	1	4	4	3	4	4	3	3	4	4	4	3	4	3	4	4	3
2	247	2	1	14	2	4	31	1	1	1	3	4	2	2	1	3	2	3	4	2	2	1	2	4	3	3	3	2	2	4	4	4	4	3	4	5	4	3	4	4	5	5	4
2	249	2	1	9	2	2	31	2	1	3	2	1	2	5	1	2	2	1	4	3	2	4	5	5	3	5	3	3	3	3	3	3	3	3	4	4	3	3	4	5	3	3	3
2	156	2	1	11	2	4	30	1	2	1	2	3	2	2	2	2	2	3	3	2	3	4	3	4	3	3	2	4	2	3	3	3	3	3	3	4	3	4	3	4	4	4	3
2	92	2	1	11	2	4	29	2	1	2	2	1	1	2	2	2	3	3	4	2	2	3	2	2	2	3	2	4	3	4	4	4	4	4	4	4	4	3	4	4	4	4	3
2	158	2	1	12	2	3	28	2	2	1	2	1	3	2	1	2	2	3	4	2	1	2	3	2	2	2	2	4	4	4	3	4	4	4	4	3	4	4	4	4	4	4	4
2	305	2	1	12	2	4	24	1	1	2	2	2	1	2	1	3	2	2	1	2	2	2	3	2	2	4	2	3	4	4	4	4	4	4	4	4	4	4	4	4	4	4	4
2	394	2	1	6	1	3	41	3	4	3	3	4	3	2	2	4	3	2	3	3	2	3	4	4	4	4	3	2	2	2	2	2	2	2	3	3	3	2	3	3	2	2	2
2	457	2	1	10	1	1	40	1	1	2	5	4	2	4	4	2	3	2	3	3	4	2	5	2	2	1	3	2	4	4	4	2	4	5	4	4	3	2	2	5	5	3	2
2	166	2	1	11	1	2	38	3	2	2	3	5	2	3	3	2	3	3	2	2	3	5	4	4	4	3	3	3	3	4	4	4	3	4	4	3	3	4	4	3	4	4	3
2	80	2	1	5	1	4	38	4	3	3	3	2	3	2	4	3	2	2	3	2	2	4	5	4	3	4	4	2	2	2	2	2	2	1	3	3	3	2	3	3	3	1	1
2	465	2	1	12	1	2	37	2	3	4	3	2	2	3	2	2	3	3	4	2	2	3	4	4	3	3	3	3	3	3	3	3	3	3	2	4	3	4	4	4	4	4	4
2	440	2	2	9	1	1	36	3	2	3	2	3	2	2	3	2	2	3	4	2	3	2	1	2	1	2	2	5	4	5	4	4	4	5	3	3	4	3	4	3	3	3	3
2	451	2	2	10	1	1	36	2	1	3	2	4	2	4	2	3	4	2	4	2	1	3	3	2	4	2	3	3	3	4	3	4	3	4	4	4	3	4	3	4	3	4	3
2	356	2	1	11	1	3	36	2	3	2	3	2	2	3	3	3	2	2	4	2	3	3	4	4	3	4	2	5	4	4	4	4	4	5	5	5	5	4	5	4	3	4	4
2	395	2	1	14	1	2	36	2	1	3	4	3	3	2	2	4	1	2	4	3	2	3	4	3	2	2	2	4	2	4	4	4	4	4	4	5	5	5	5	5	4	5	5
2	414	2	1	12	1	4	36	1	2	2	4	5	2	3	3	2	2	3	3	2	2	3	2	2	2	2	2	4	4	4	4	4	4	4	4	4	4	4	4	4	4	4	4
2	423	2	1	11	1	2	36	3	2	2	4	2	3	2	3	3	1	3	5	2	1	4	3	5	3	2	3	5	4	3	5	3	2	5	4	3	5	4	3	5	3	4	4
2	231	2	2	11	1	1	35	2	3	1	3	4	4	2	3	2	3	1	4	2	1	1	2	1	1	2	1	4	3	4	4	4	4	4	4	4	4	4	4	4	4	4	3
2	119	2	1	8	1	2	35	2	3	2	2	4	2	2	2	2	3	2	4	2	3	5	4	3	3	4	3	4	2	3	3	4	3	1	4	4	4	3	4	3	3	3	2
2	191	2	1	10	1	2	35	3	2	2	3	2	3	3	2	2	3	2	3	2	3	3	4	2	2	4	2	4	2	3	4	4	3	2	4	4	4	3	4	4	4	3	3
2	467	2	1	9	1	2	34	1	2	3	2	2	1	1	4	1	2	5	5	1	4	3	3	3	2	2	4	4	4	4	4	4	4	4	4	4	4	4	4	4	3	3	3
2	61	2	1	8	1	4	33	1	2	4	2	2	3	2	3	2	3	2	2	2	3	2	3	4	3	3	3	3	3	3	3	3	2	4	4	3	3	4	3	4	4	3	1
2	488	2	2	10	1	1	32	3	3	2	2	2	2	3	2	2	1	3	4	2	1	4	5	4	1	1	1	3	2	4	4	4	4	4	4	4	4	4	4	4	3	4	3
2	387	2	1	13	1	2	32	2	3	1	2	2	2	4	4	1	2	2	3	2	2	1	2	3	2	1	1	4	2	4	4	5	4	5	4	5	4	5	4	4	4	5	4
2	388	2	1	12	1	3	32	2	2	3	2	3	2	2	3	2	1	3	4	2	1	4	2	1	1	2	2	4	3	4	4	4	4	4	4	4	4	4	5	5	4	4	4
2	308	2	2	12	1	2	31	3	1	2	2	3	2	3	2	2	1	1	4	2	3	2	2	3	3	3	3	4	2	2	2	4	4	3	4	4	4	4	4	4	4	4	4
2	187	2	2	8	1	2	31	3	2	2	3	2	1	2	2	3	2	2	2	2	3	3	2	1	2	2	2	3	2	4	4	4	4	2	4	4	3	3	4	3	3	3	2
2	487	2	1	10	1	1	31	3	2	2	2	2	2	3	2	2	1	3	4	2	1	4	5	4	1	1	1	3	2	4	4	4	4	4	4	4	4	4	4	4	3	4	3
2	12	2	1	10	1	4	30	1	2	1	2	1	2	3	2	3	2	3	4	2	2	1	2	4	2	3	2	4	3	3	4	4	4	3	4	4	3	3	4	4	4	3	3
2	342	2	2	9	1	4	29	1	1	2	2	2	3	2	2	2	3	2	3	2	2	1	2	2	3	3	4	3	3	3	3	3	3	3	2	4	3	2	2	2	3	3	3
2	490	2	1	15	1	1	27	1	1	1	1	2	1	5	4	2	5	1	1	1	1	3	4	3	2	2	3	5	5	5	5	5	5	5	5	5	5	5	5	5	5	5	5
2	306	2	2	9	1	3	27	3	2	1	2	2	3	1	1	2	2	3	3	1	1	1	5	1	1	5	5	5	4	1	4	4	4	3	5	4	4	5	5	4	1	4	4
2	56	2	1	13	1	4	25	3	2	2	3	1	2	1	2	2	1	1	2	1	2	4	2	4	1	1	1	4	3	5	5	5	5	5	5	5	5	5	5	5	5	4	4
2	292	2	2	10	1	2	25	1	2	1	2	3	2	2	1	2	3	1	1	2	2	2	2	2	2	2	2	3	3	3	3	3	3	3	4	4	4	4	4	4	4	4	2
2	314	2	1	12	1	1	25	2	2	1	2	3	2	1	1	2	1	2	2	2	2	4	3	4	4	4	3	4	2	3	4	4	3	2	3	4	4	4	4	4	4	4	4
2	309	2	2	6	2	3	41	3	4	2	3	4	3	2	3	4	3	2	3	3	2	4	4	3	3	3	3	2	2	2	2	2	2	2	3	3	3	3	3	3	2	2	2
2	238	2	1	6	2	4	39	3	3	2	2	3	2	2	2	3	3	3	4	4	3	4	3	3	4	3	4	4	2	2	2	2	2	2	2	2	2	2	2	2	2	2	2
2	78	2	1	8	2	3	45	4	3	3	3	4	3	3	4	2	2	2	4	5	3	5	4	3	3	3	3	4	2	3	3	4	3	3	3	3	2	3	3	3	3	3	2
2	141	2	2	7	2	2	48	4	3	4	3	4	3	4	4	3	2	4	4	3	3	3	4	4	3	4	3	2	1	3	3	2	2	1	3	3	3	2	3	2	2	2	3
2	205	2	2	7	2	3	47	3	2	4	3	4	5	3	3	4	3	3	4	4	2	5	5	5	4	4	2	3	1	2	3	2	3	1	5	5	1	2	3	1	4	2	1
2	29	2	2	6	2	3	43	4	3	3	3	4	2	3	3	2	4	3	4	2	3	4	5	4	3	4	3	2	1	3	3	2	2	1	2	2	3	2	2	3	3	2	1
2		2	2	6	2	1	43	3	2	3	4	4	4	3	2	3	2	3	5	2	3	4	4	4	3	4	4	2	1	2	2	2	2	1	2	4	2	2	4	3	3	2	1
2	195	2	1	5	1	3	56	5	4	3	3	4	3	4	5	4	5	4	3	5	4	4	5	4	4	4	4	2	1	2	2	2	2	2	2	3	1	1	2	1	3	1	1
2	179	2	2	4	1	2	60	5	4	4	4	5	5	5	4	4	4	4	4	4	4	4	5	5	4	4	4	1	1	1	1	2	1	1	2	2	2	3	2	2	1	2	1
2	196	2	2	3	1	1	50	2	4	4	5	4	5	4	3	4	5	2	2	4	2	4	5	5	5	5	5	1	1	1	1	1	1	2	2	2	1	1	1	1	1	1	1
2		2	1	11	1	3	46	4	4	3	4	3	4	2	2	3	4	3	4	4	2	4	2	2	2	2	2	3	2	3	3	4	4	3	4	4	3	3	3	4	3	4	4
2		2	1	9	2	2	49	2	2	4	4	5	4	4	2	4	5	2	4	5	2	4	3	3	3	3	3	3	3	4	3	3	4	3	4	4	3	4	4	4	3	3	3
2		2	1	9	2	2	45	3	3	4	2	3	3	2	4	4	3	3	3	4	4	2	4	4	4	4	4	4	2	3	3	3	3	3	3	2	2	2	2	3	3	3	3
2		2	1	9	2	2	43	3	2	2	4	3	4	2	4	4	4	2	4	3	2	1	3	4	1	1	2	1	2	4	4	4	4	4	4	4	4	4	4	4	3	3	3
2	133	2	2	8	2	3	50	3	4	3	4	3	3	5	4	3	4	4	4	3	3	4	3	4	4	3	3	2	1	3	3	3	2	1	3	3	3	4	3	2	3	2	3
2		2	2	8	2	2	49	4	3	3	4	4	4	3	3	4	3	4	3	4	3	2	4	4	4	3	4	4	3	3	3	4	3	4	4	4	3	3	3	3	4	2	2
2	126	2	2	8	2	3	47	3	2	4	3	5	3	4	3	3	4	3	4	3	3	4	5	3	3	3	3	3	2	3	3	3	2	2	3	3	3	2	3	3	3	3	2
2		2	1	8	2	4	43	1	2	2	4	4	5	4	2	4	4	2	4	3	2	4	4	4	2	4	4	2	4	4	4	4	4	4	4	4	4	4	3	4	4	2	2
2	63	2	2	7	2	3	50	4	5	3	4	2	2	3	4	4	2	4	4	5	4	4	3	4	3	3	3	3	2	2	2	2	3	3	4	2	2	3	4	3	3	2	2
2	81	2	1	7	2	3	47	4	3	4	3	4	3	4	3	3	4	3	4	3	2	2	4	4	4	4	3	3	2	3	2	2	2	2	3	3	3	3	3	3	3	2	2
2	98	2	2	7	2	2	45	3	4	3	3	1	3	4	3	4	3	3	4	4	3	3	4	4	3	3	3	4	2	3	2	3	2	2	4	3	3	3	4	3	3	2	2
2		2	1	6	2	4	51	4	3	4	4	5	4	3	3	4	3	3	4	4	3	4	3	4	4	4	3	4	3	4	4	4	4	3	2	3	3	3	3	3	2	2	2
2	172	2	1	6	2	3	47	4	3	3	3	4	5	3	4	3	3	2	4	3	3	4	3	3	3	3	3	2	2	3	3	3	2	2	3	2	2	2	3	2	2	2	2
2	24	2	1	6	2	3	44	4	4	4	2	3	2	3	4	3	4	3	4	2	2	3	4	4	4	5	5	2	2	3	3	4	4	3	3	3	3	3	4	3	2	2	2
2		2	1	6	2	3	43	3	3	4	3	2	3	3	3	3	4	3	3	3	3	4	3	3	3	3	3	2	2	2	2	2	2	2	2	2	2	2	2	2	2	2	2
2	183	2	1	5	2	4	55	4	5	4	3	4	3	4	4	4	3	4	4	5	4	5	4	4	4	3	3	2	1	2	2	2	2	1	3	2	3	2	3	2	2	2	1
2	138	2	1	5	2	3	52	4	3	4	3	5	3	4	4	3	4	4	4	4	3	3	4	4	3	3	3	3	2	3	3	3	3	2	3	3	2	2	3	2	2	1	2
2	170	2	1	5	2	4	51	4	3	3	3	4	4	3	4	3	4	4	4	4	4	5	4	4	5	5	4	2	1	2	1	1	2	1	3	3	2	2	3	2	2	1	2
2	197	2	2	4	2	4	47	4	3	3	4	4	2	4	4	2	1	4	4	4	4	3	4	4	4	4	3	3	1	3	2	3	2	3	2	2	1	1	2	2	2	1	1
2	274	2	1	4	2	4	45	3	2	4	3	2	2	3	4	5	3	3	4	4	3	5	4	4	4	5	4	2	1	1	3	2	2	4	2	4	3	2	4	4	1	2	1
2	237	2	2	3	2	1	48	3	5	4	3	4	2	3	4	2	3	3	4	3	5	5	4	5	5	5	5	1	1	3	2	1	1	1	1	1	1	1	1	1	1	1	1
2		2	1	3	2	3	43	2	2	3	3	4	3	4	3	4	3	3	2	4	3	5	4	4	4	4	3	3	2	3	2	3	2	4	4	4	3	3	3	3	1	1	1
2		2	1	12	1	2	51	5	3	3	3	4	4	4	3	5	3	4	4	3	3	2	4	2	4	3	4	4	3	4	4	4	4	3	5	4	4	4	4	4	4	4	4
2	97	2	2	7	1	2	51	4	3	3	4	3	4	4	4	3	4	4	3	4	4	4	4	4	4	4	3	2	2	2	3	3	2	2	4	4	3	2	3	3	3	2	2
2	16	2	1	7	1	3	47	4	4	3	3	4	3	4	3	3	4	3	3	3	3	2	3	2	3	3	3	2	1	1	2	2	1	1	3	4	2	2	3	3	3	2	2
2	96	2	2	7	1	3	46	4	3	4	3	2	3	3	4	3	4	3	4	3	3	4	3	3	3	3	3	3	2	3	2	2	2	2	3	3	2	2	4	3	3	2	2
2	106	2	2	7	1	3	45	2	2	4	3	4	3	3	3	3	4	3	5	4	2	5	4	4	3	4	3	2	2	3	3	3	2	2	3	4	3	3	3	3	4	2	1
2	151	2	2	7	1	1	43	4	3	2	3	2	2	4	3	2	4	3	4	4	3	4	5	4	4	5	4	3	2	3	2	2	2	3	2	2	4	4	3	3	3	2	2
2	71	2	1	6	1	3	48	3	5	5	5	3	2	3	4	2	3	2	4	3	4	4	5	5	4	5	3	3	3	2	2	3	2	3	3	3	3	2	3	2	3	2	1
2	68	2	1	6	1	2	45	4	5	4	2	4	3	3	3	3	2	3	3	2	4	5	4	4	3	3	3	4	1	2	2	2	2	2	2	2	2	2	2	2	2	2	2
2	59	2	2	6	1	1	44	4	3	3	4	3	2	2	4	2	4	3	2	4	4	4	5	4	4	4	4	3	1	2	3	2	1	2	4	3	2	2	2	2	2	2	2
2	176	2	2	5	1	2	57	4	5	4	4	4	4	4	4	4	4	4	4	4	4	5	4	4	4	4	3	2	1	2	2	3	3	1	3	4	3	4	4	3	2	2	1
2	69	2	1	5	1	1	48	4	5	4	4	3	2	3	3	3	4	2	4	4	3	4	3	3	3	4	3	3	2	3	3	3	2	3	2	3	2	2	3	2	3	1	1
2	164	2	2	4	1	3	59	5	4	4	4	4	5	4	4	4	5	4	4	4	4	5	4	4	4	4	3	2	1	1	2	2	1	2	2	2	2	1	2	1	1	1	2
2	57	2	2	4	1	3	46	4	4	3	3	1	4	4	3	3	4	3	3	4	3	4	5	5	4	4	4	2	1	2	2	2	2	3	2	2	2	1	2	2	1	2	1
2	241	2	1	3	1	2	44	3	1	2	4	4	5	4	2	4	5	2	3	3	2	2	3	2	5	4	4	4	1	1	4	1	2	3	1	3	1	1	1	1	1	1	1
2	255	1	2	12	2	1	35	2	1	2	4	3	2	3	2	3	2	2	4	3	2	3	2	2	2	2	2	3	2	3	4	4	4	3	4	5	4	4	4	4	4	4	4
2	47	1	1	10	2	4	27	2	2	1	2	3	1	2	2	3	2	2	2	1	2	2	1	1	1	2	2	4	3	3	4	4	3	3	4	4	3	4	4	4	4	3	3
2	483	1	2	11	2	2	40	3	2	4	3	4	3	2	2	2	3	4	3	3	2	3	2	1	3	4	2	2	2	3	4	4	3	4	4	4	1	4	3	4	3	4	4
2	277	1	2	8	2	4	40	1	3	2	4	4	4	4	4	3	2	2	3	2	2	4	3	4	2	4	2	5	4	2	2	2	2	2	2	3	2	3	3	3	4	2	2
2		1	2	10	2	2	39	2	3	2	4	3	4	3	2	3	2	2	3	4	2	3	4	3	3	3	3	4	3	4	4	4	4	3	5	5	4	5	5	5	4	3	3
2	228	1	1	7	2	1	39	2	3	2	3	2	3	3	4	4	3	4	3	1	2	2	2	4	3	5	4	2	1	3	3	2	3	4	3	3	2	3	3	1	1	3	3
2	163	1	2	11	2	2	37	3	3	2	2	3	3	3	2	2	3	2	2	3	4	2	3	3	3	2	2	4	3	4	4	2	3	2	4	4	4	3	4	4	4	4	3
2	341	1	1	9	2	3	37	1	2	3	3	2	4	3	3	2	3	2	4	2	3	2	3	2	2	2	2	4	3	3	4	4	4	4	4	4	4	4	4	4	3	3	3
2	211	1	1	8	2	1	37	1	3	2	3	3	2	3	3	3	2	3	3	3	3	3	4	3	3	3	3	4	2	3	4	4	4	4	3	3	3	3	3	4	2	3	3
2	294	1	2	9	2	1	36	2	3	3	2	2	2	2	2	3	3	3	4	2	3	3	3	3	3	3	3	3	3	3	3	3	3	3	3	3	3	3	3	3	3	3	3
2	384	1	2	12	2	1	36	3	3	2	3	2	2	3	2	1	3	3	4	3	2	3	2	2	2	2	2	4	4	4	3	3	4	4	4	4	4	4	4	4	4	4	4
2	350	1	1	9	2	4	36	1	3	2	3	2	2	2	3	2	3	3	4	4	2	3	2	2	3	4	4	4	3	3	2	2	2	2	3	3	3	3	3	4	3	3	3
2	142	1	2	10	2	2	35	3	3	2	2	2	3	3	2	2	3	2	3	3	2	3	2	2	2	2	2	3	2	4	4	4	3	3	4	3	4	3	4	3	4	3	3
2	65	1	1	12	2	4	35	1	2	2	4	1	2	4	3	2	3	2	4	3	2	1	1	4	1	3	1	4	4	3	3	3	3	4	4	4	2	3	4	4	4	4	4
2	293	1	1	6	2	4	35	3	2	3	2	3	2	3	2	3	2	2	4	2	2	2	3	5	3	3	4	3	1	2	3	2	3	1	3	2	3	2	3	4	2	2	2
2	37	1	1	9	2	3	34	3	2	2	2	1	2	2	3	2	3	3	4	2	3	1	2	3	2	2	3	4	3	4	4	4	4	3	3	4	4	3	4	4	4	3	2
2	165	1	2	10	2	4	33	1	2	2	3	2	3	2	2	2	3	2	3	3	3	3	2	2	2	2	2	4	4	4	4	3	3	3	4	4	4	3	4	3	4	3	3
2	202	1	1	11	2	4	33	2	3	2	3	2	1	3	2	2	1	3	3	4	2	2	2	3	3	3	3	5	3	3	3	2	2	4	4	4	3	3	4	3	4	4	3
2	184	1	1	11	2	4	32	3	2	2	2	2	2	3	2	2	3	2	2	3	2	4	3	2	2	2	2	4	4	4	4	3	3	2	4	4	4	4	3	3	4	4	3
2	373	1	1	9	2	1	32	2	2	1	4	3	5	2	1	5	2	1	1	2	1	3	3	3	3	3	3	3	3	3	3	3	3	3	3	3	3	3	3	3	3	3	3
2	328	1	2	15	2	1	31	1	2	1	2	1	1	3	2	3	2	1	5	5	2	5	3	1	1	1	1	3	1	5	5	5	5	5	5	5	5	5	5	5	5	5	5
2	199	1	1	10	2	4	31	2	1	2	3	2	1	3	2	2	1	3	3	4	2	2	2	3	3	3	3	5	3	3	3	2	2	4	4	4	3	3	4	3	4	4	2
2	242	1	1	12	2	2	31	1	2	3	2	3	2	2	2	2	2	2	4	2	2	3	2	2	2	3	2	4	3	4	4	4	4	4	4	4	4	4	4	4	4	4	4
2	260	1	2	8	2	1	30	3	2	2	3	2	2	2	3	2	1	2	2	2	2	2	4	4	2	3	2	3	2	4	4	4	3	3	4	4	3	3	4	4	2	3	3
2	82	1	1	8	2	3	30	1	2	1	3	2	2	2	2	3	3	2	3	2	2	3	4	4	3	4	3	4	3	3	4	4	3	2	4	4	4	3	4	3	3	3	2
2	435	1	1	12	2	2	30	2	2	1	2	3	2	2	2	2	2	2	4	2	2	1	1	1	1	1	1	5	5	5	5	5	5	5	5	5	4	4	4	4	4	4	4
2	161	1	1	10	2	3	29	2	1	1	2	3	2	3	2	2	2	2	2	2	3	3	2	3	2	1	2	4	3	3	4	4	4	3	3	4	3	4	4	3	3	3	4
2	108	1	2	6	1	3	42	4	3	4	3	2	3	3	3	3	3	3	3	3	2	4	5	4	3	2	2	4	2	3	3	3	3	2	3	4	3	3	3	3	2	2	2
2	131	1	1	9	1	4	41	2	3	4	3	2	3	3	3	3	4	2	5	1	3	3	3	3	3	3	3	4	2	3	3	3	2	2	3	4	4	4	4	3	3	3	3
2	463	1	1	12	1	2	41	3	3	2	3	5	2	3	3	2	3	3	4	2	3	3	2	2	3	4	2	3	2	3	4	4	3	1	1	4	3	4	4	4	4	4	4
2	243	1	2	3	1	2	41	3	2	4	4	2	4	3	2	3	2	3	3	3	3	4	5	5	5	5	5	1	1	1	1	1	1	1	1	1	1	1	1	1	1	1	1
2	474	1	2	6	1	1	40	1	2	3	4	3	4	2	4	2	4	3	2	4	2	2	3	3	2	2	3	2	3	2	2	3	2	3	2	1	2	2	2	2	2	2	2
2	239	1	2	3	1	4	40	3	2	2	2	3	2	3	4	5	3	3	3	3	2	3	5	4	3	4	4	2	3	2	2	2	2	2	2	2	2	2	2	3	1	1	1
2	456	1	1	9	1	2	39	3	2	3	3	3	2	4	3	3	2	2	4	2	3	2	2	1	2	1	2	5	4	5	5	3	3	4	5	3	4	5	5	4	2	4	3
2	444	1	1	9	1	2	39	3	2	3	3	2	2	2	5	3	4	3	4	2	1	2	2	2	2	5	2	3	2	3	3	4	4	3	4	4	2	4	4	4	3	3	3
2	455	1	1	8	1	1	38	1	2	4	4	5	2	2	4	2	4	1	4	2	1	4	2	4	2	2	1	3	3	4	4	3	3	4	4	4	4	4	4	3	2	2	4
2	454	1	2	10	1	1	37	2	3	3	2	3	2	3	2	3	2	3	4	2	3	2	1	2	2	2	1	2	4	4	4	4	4	5	4	4	2	1	4	4	4	2	4
2	107	1	2	10	1	3	37	1	2	2	2	3	4	3	3	3	4	2	3	3	2	2	3	3	2	2	2	3	2	3	4	4	3	2	4	4	4	4	4	3	4	3	3
2	330	1	1	9	1	1	36	3	3	3	2	3	2	2	2	2	3	3	4	2	2	4	3	2	2	4	3	4	4	4	4	4	3	4	4	4	4	4	4	4	3	3	3
2	482	1	1	11	1	2	36	3	2	4	3	3	2	2	2	2	1	4	3	3	2	3	2	1	3	4	2	2	3	3	4	4	4	3	4	4	1	4	3	4	3	4	4
2	109	1	2	10	1	3	35	2	1	2	2	2	3	3	2	3	4	3	3	3	2	2	3	3	2	2	2	3	3	3	4	4	3	2	4	4	4	4	4	3	4	3	3
2	473	1	2	6	1	1	34	2	1	1	2	2	1	4	3	4	1	2	5	5	1	2	1	1	1	1	1	3	2	2	3	4	5	3	2	1	2	2	2	2	2	2	2
2	137	1	2	7	1	2	33	2	2	3	3	2	2	3	2	2	3	2	2	3	2	2	3	2	3	2	3	4	3	3	3	4	3	3	4	3	3	3	4	3	3	2	2
2	475	1	2	9	1	2	33	1	3	3	2	3	2	2	2	2	2	3	4	2	2	4	3	3	2	3	2	3	1	3	4	4	4	4	4	4	4	4	4	4	3	3	3
2	443	1	2	9	1	1	32	1	3	2	3	2	1	2	3	2	2	3	3	2	3	3	2	1	3	4	4	4	2	2	4	3	3	3	1	3	3	2	3	4	3	2	4
2	450	1	1	11	1	3	32	3	2	1	4	2	2	3	2	2	1	2	2	2	4	2	4	2	3	4	2	3	4	3	3	2	3	4	4	4	3	4	3	2	3	4	4
2	439	1	1	9	1	3	31	3	2	2	2	2	3	2	2	3	2	2	2	2	2	2	2	2	2	2	2	5	5	5	5	5	5	5	5	5	5	5	5	5	3	3	3
2	421	1	2	13	1	2	29	2	2	1	2	2	3	2	1	3	2	3	3	2	1	4	4	3	3	2	3	4	1	4	4	4	4	5	4	5	5	5	5	5	4	4	5
2	438	1	2	9	1	1	27	2	2	1	4	3	2	2	2	1	1	2	2	1	2	2	2	2	2	2	2	5	4	4	4	5	4	5	3	5	3	3	3	3	3	3	3
2	254	1	2	6	2	3	42	2	3	2	3	3	3	3	3	3	4	3	4	3	3	4	3	3	3	3	3	3	1	1	2	2	2	3	2	2	2	2	2	2	2	2	2
2		1	2	6	2	1	42	2	3	2	3	3	4	3	3	3	2	3	4	4	3	4	5	4	3	4	3	2	1	2	3	3	3	2	3	3	2	2	2	3	2	2	2
2		1	2	7	2	2	42	3	2	2	4	3	3	3	3	3	4	3	3	3	3	5	4	5	5	5	5	5	3	2	3	3	1	2	3	3	3	3	3	3	3	2	2
2	116	1	2	7	2	1	41	3	4	2	3	4	3	1	2	2	3	4	4	3	3	3	4	4	3	4	3	4	3	3	3	3	3	2	3	4	3	4	4	3	3	3	1
2	376	1	2	7	2	3	41	4	4	3	3	2	2	3	2	2	3	4	4	3	2	5	5	4	3	4	3	2	1	1	1	1	1	2	3	3	3	3	3	3	2	3	2
2	370	1	2	5	1	4	40	3	2	3	2	3	3	3	3	2	3	3	4	3	3	4	5	4	3	5	2	5	1	1	3	4	2	1	1	3	1	3	1	3	3	1	1
2	232	1	1	11	2	1	40	3	2	4	2	3	2	3	4	3	2	3	3	3	3	3	2	4	3	2	4	1	4	3	4	3	3	4	2	4	4	3	4	5	4	3	4
2	406	1	2	8	2	2	40	2	2	3	3	4	4	3	2	3	4	2	3	3	2	4	3	4	4	4	4	4	3	3	2	2	2	3	2	3	3	4	3	4	4	2	2
2	478	1	2	9	2	2	40	3	2	4	3	4	2	2	2	2	3	3	4	4	2	3	2	4	2	5	3	3	1	4	4	4	4	3	3	3	3	3	3	3	3	3	3
2	287	1	1	10	2	3	40	4	3	3	3	2	3	2	3	2	3	3	4	2	3	4	5	4	4	4	4	3	2	4	4	3	4	3	3	3	4	3	4	3	3	4	3
2	227	1	2	6	2	2	39	3	4	3	2	4	2	3	3	2	3	3	3	2	2	4	5	4	3	3	4	4	1	2	2	3	2	4	2	3	3	2	2	2	2	2	2
2	33	1	1	10	2	2	39	3	2	2	3	4	2	3	2	3	4	3	2	3	3	3	2	4	3	5	4	3	3	3	4	3	3	4	4	3	3	4	3	4	3	4	3
2	124	1	1	8	2	2	39	3	2	3	3	4	2	2	2	3	3	3	4	2	3	5	4	3	3	4	2	4	2	3	3	4	3	2	4	4	4	3	4	4	3	3	2
2	55	1	1	8	2	4	39	4	2	2	2	3	2	4	2	3	2	3	4	4	2	3	2	3	3	3	3	3	2	3	4	3	3	3	4	4	3	3	3	3	3	3	2
2	245	1	1	12	2	4	39	2	2	4	2	2	3	2	4	2	3	3	4	4	2	4	2	2	4	3	3	4	3	4	4	4	4	4	4	4	4	4	4	4	4	4	4
2	30	1	1	8	2	2	37	1	3	2	2	2	3	3	3	2	3	3	3	4	3	3	4	4	2	2	2	4	2	2	4	4	4	4	3	4	4	4	4	4	3	2	3
2	28	1	1	10	2	4	37	4	4	3	3	2	1	2	3	3	2	2	4	2	2	4	3	3	3	3	3	4	2	4	4	4	4	3	4	4	4	4	4	4	4	4	2
2	229	1	2	7	2	1	36	3	3	2	5	3	2	2	4	2	2	2	2	2	2	4	3	4	4	4	4	2	4	4	4	4	4	4	2	2	4	4	4	4	3	2	2
2	325	1	2	13	2	3	36	3	3	2	3	3	2	2	2	3	2	3	3	3	2	4	3	4	2	2	2	4	3	4	4	4	3	4	4	5	4	4	4	4	4	4	5
2	369	1	2	8	2	2	36	2	2	3	3	2	3	3	2	2	3	3	4	2	2	3	2	3	2	2	1	3	1	4	4	4	4	3	3	4	3	4	4	4	3	3	2
2	115	1	1	10	2	2	36	2	3	2	3	2	3	2	3	3	2	3	2	3	3	3	3	2	2	2	2	4	3	3	3	4	4	2	4	4	4	3	4	3	4	4	2
2	327	1	1	10	2	3	36	3	2	2	3	2	3	3	3	2	3	3	3	2	2	4	2	2	2	3	3	4	2	3	4	4	3	4	4	4	4	4	4	4	4	3	3
2	117	1	2	10	2	2	35	2	2	1	4	3	2	1	2	3	2	3	4	3	3	3	2	2	2	3	3	3	2	3	4	4	3	2	4	4	3	3	4	4	4	3	3
2	453	1	1	12	2	2	35	1	2	3	2	3	1	2	2	2	3	3	4	2	5	2	1	3	2	2	1	1	4	4	4	3	4	5	4	3	2	4	4	5	4	3	5
2	396	1	1	7	2	2	35	3	2	2	3	2	2	2	5	1	2	2	4	2	3	4	4	4	2	2	3	4	2	2	3	3	3	2	4	5	3	4	3	4	3	2	2
2	477	1	2	12	2	1	34	1	1	2	2	1	2	3	2	4	3	3	3	4	3	3	2	3	3	4	2	5	3	4	4	3	4	3	4	4	4	2	3	3	4	4	4
2	329	1	2	12	2	3	34	2	1	3	2	3	3	3	2	1	2	3	4	2	3	2	2	2	2	2	2	4	3	4	4	4	3	4	4	4	4	4	4	4	4	4	4
2	3	1	2	8	2	4	34	3	2	1	2	1	2	3	3	3	2	3	4	3	2	3	2	3	2	3	3	4	3	3	4	4	3	3	4	4	3	3	4	4	4	2	2
2	203	1	2	12	2	2	34	2	3	3	3	3	2	2	2	1	2	3	3	3	2	3	2	2	2	4	3	4	4	4	4	4	4	4	4	4	4	4	4	4	4	4	4
2	381	1	2	9	2	2	34	2	2	3	2	2	2	4	3	2	2	2	4	2	2	4	4	4	2	3	4	4	3	4	4	4	3	4	4	3	3	3	3	3	3	3	3
2	41	1	1	11	2	3	34	3	2	3	2	1	2	1	3	3	2	3	4	3	2	3	2	3	1	2	3	4	4	3	4	4	4	3	4	5	4	4	5	4	4	4	3
2	357	1	1	10	2	4	34	3	2	2	2	3	2	2	2	2	3	2	4	3	2	2	3	4	2	3	3	4	4	4	4	4	3	4	4	4	4	4	4	4	4	3	3
2	331	1	1	12	2	4	33	2	1	2	1	2	3	4	1	3	2	2	4	3	3	2	2	2	2	2	2	5	4	5	5	5	5	5	5	5	5	5	5	5	5	4	3
2	310	1	1	12	2	4	33	2	3	1	3	3	2	2	3	2	3	1	3	3	2	1	2	3	2	2	2	4	4	4	4	4	4	4	4	4	4	4	4	4	4	4	4
2	53	1	2	9	2	3	32	2	3	2	2	3	2	2	3	1	2	2	2	3	3	2	2	4	2	3	3	4	3	3	4	4	2	3	4	5	3	4	4	4	4	3	2
2	135	1	2	10	2	3	32	2	3	2	3	2	1	2	2	2	3	2	3	3	2	2	3	3	3	3	2	4	3	3	4	4	4	4	4	3	3	3	4	3	4	3	3
2	422	1	2	12	2	2	32	3	2	2	2	3	2	1	3	2	1	3	4	2	2	4	3	2	3	3	2	4	3	4	4	4	4	4	4	4	4	4	4	4	4	4	4
2	299	1	1	10	2	3	32	2	1	2	2	2	2	2	4	2	3	2	4	2	2	4	3	3	3	3	3	4	2	2	3	4	4	3	4	4	4	4	4	4	3	3	4
2	390	1	1	6	2	4	32	2	2	2	3	2	2	2	2	2	3	3	3	2	2	5	5	5	5	5	5	4	4	4	4	4	4	3	3	4	3	3	4	3	2	2	2
2	452	1	2	11	2	1	31	2	3	2	2	2	2	1	3	2	2	3	2	2	3	3	2	3	3	2	3	5	2	4	1	3	4	2	3	5	2	4	3	5	4	2	5
2	62	1	2	10	2	4	31	1	2	2	4	3	2	2	2	2	1	1	4	3	2	2	3	4	2	2	2	4	2	4	4	4	4	3	4	3	4	4	3	3	4	3	3
2	171	1	2	12	2	3	31	2	2	1	2	2	3	2	3	2	3	2	2	3	2	2	3	1	2	2	2	4	3	3	3	4	2	2	3	4	4	4	4	3	4	4	4
2	447	1	1	9	2	2	31	2	1	3	3	2	3	2	1	3	2	1	3	2	3	3	2	4	1	5	2	3	5	1	4	4	2	5	1	3	3	5	1	4	2	4	3
2	461	1	2	6	1	1	42	1	3	4	3	3	3	3	3	3	2	4	4	2	4	4	3	3	2	4	3	4	3	1	2	2	2	1	2	3	3	3	3	4	2	2	2
2	269	1	2	8	1	2	41	2	2	3	4	3	3	3	4	2	3	3	3	3	3	4	4	3	3	3	3	3	2	2	2	2	3	3	2	4	3	4	4	4	3	3	2
2		1	2	3	1	3	41	3	2	3	4	3	3	3	3	3	2	3	3	3	3	1	5	5	5	5	5	3	3	3	3	3	3	3	3	3	3	3	3	3	1	1	1
2	462	1	2	6	1	1	40	2	3	4	4	3	3	2	3	2	2	3	5	1	3	4	4	3	2	4	3	4	3	1	2	2	2	1	2	3	3	3	3	4	2	2	2
2	468	1	2	10	1	1	40	1	1	2	3	2	1	3	3	4	5	2	5	5	3	3	2	3	3	4	2	2	3	4	2	3	2	3	4	4	4	2	3	3	4	3	3
2	481	1	2	5	1	2	40	3	3	4	4	3	2	2	2	2	2	3	4	4	2	3	2	3	3	3	2	3	2	3	4	4	4	1	3	3	1	4	3	4	3	1	1
2	389	1	1	6	1	4	39	3	2	4	4	2	3	2	2	2	3	4	4	2	2	5	5	2	4	4	4	4	2	2	3	3	2	3	2	4	3	3	3	3	2	2	2
2	206	1	2	3	1	3	39	3	2	2	3	4	3	3	3	2	2	3	3	3	3	5	4	5	3	4	4	2	2	2	3	2	3	3	1	1	3	3	3	3	1	1	1
2	433	1	1	12	1	2	38	3	2	2	2	2	3	3	2	2	3	3	4	4	3	3	4	4	4	4	4	5	1	4	5	5	5	3	4	4	3	4	3	4	4	4	4
2	284	1	1	10	1	3	37	2	2	3	3	3	2	3	2	3	2	3	5	2	2	4	3	2	2	2	3	4	3	4	4	4	4	4	5	5	4	4	4	4	3	4	3
2	261	1	2	3	1	4	37	3	2	2	3	4	3	2	3	1	2	3	4	3	2	5	4	3	4	3	4	5	1	3	3	3	3	3	1	4	2	2	3	3	1	1	1
2	446	1	2	11	1	1	36	1	2	3	5	3	3	2	3	1	2	3	4	2	2	3	2	2	2	3	2	4	3	4	4	4	4	3	1	4	3	2	4	4	3	3	5
2	334	1	1	12	1	3	36	1	3	2	2	3	2	1	3	2	4	4	4	2	3	3	4	2	1	1	4	4	3	4	5	1	5	4	5	5	4	3	4	3	4	4	4
2	332	1	2	11	1	2	35	1	2	2	3	3	3	2	2	3	4	2	2	3	3	2	2	3	3	4	2	4	3	3	4	4	4	4	5	5	5	5	5	5	3	4	4
2	281	1	1	11	1	3	33	3	2	2	3	3	2	4	2	2	1	2	5	1	1	1	2	1	1	3	1	5	3	2	2	3	4	4	3	4	4	2	3	5	4	2	5
2	413	1	1	10	2	1	42	3	2	3	4	3	3	4	3	4	2	3	3	2	3	4	3	4	4	3	4	3	3	3	3	3	3	3	4	4	4	4	4	4	4	3	3
2	297	1	1	8	2	2	41	2	3	3	3	4	2	3	4	5	2	2	3	2	3	2	4	2	1	4	2	4	2	3	4	3	1	3	2	4	4	2	4	3	3	3	2
2		1	1	6	2	2	41	2	2	3	2	3	4	3	2	4	3	4	4	3	2	5	4	5	5	2	4	3	2	3	2	3	2	3	3	3	3	4	3	3	3	2	1
2		1	1	12	2	2	41	2	3	3	3	2	4	3	3	3	3	2	4	4	2	2	1	1	1	1	1	4	3	3	3	3	3	3	4	4	4	4	4	4	4	4	4
2	224	1	2	9	2	1	40	3	2	4	3	2	3	4	2	2	4	2	4	2	3	4	5	3	2	3	2	4	2	4	2	4	2	3	3	4	2	3	2	4	4	3	2
2		1	1	9	2	2	40	3	3	4	2	2	3	1	4	3	2	3	4	3	3	3	4	4	4	4	3	4	3	3	3	3	3	3	3	3	3	3	3	3	3	3	3
2	367	1	1	12	2	1	40	3	2	4	2	2	3	2	3	3	3	4	4	3	2	4	3	3	2	2	2	3	2	4	4	4	4	3	3	4	3	4	4	4	4	4	4
2	217	1	2	12	2	2	39	3	3	2	2	3	2	3	4	3	3	3	3	2	3	5	4	4	4	4	4	4	3	3	3	4	4	4	4	4	4	4	4	4	4	4	4
2		1	2	7	2	2	39	3	4	2	1	2	3	2	2	3	4	2	4	4	3	1	2	1	1	1	1	3	2	4	3	4	3	2	3	4	3	4	4	3	2	3	2
2	366	1	1	7	2	1	39	4	4	3	2	2	3	2	3	2	3	2	4	3	2	4	3	4	2	3	3	3	2	2	2	3	3	2	3	4	3	3	4	4	3	2	2
2		1	1	6	2	1	39	2	2	3	3	4	3	4	2	3	2	2	4	3	2	4	3	4	3	5	3	4	2	3	3	3	3	2	3	4	4	3	4	3	2	2	2
2	251	1	2	8	2	1	38	2	3	2	3	3	2	3	2	4	3	3	3	2	3	4	3	4	2	3	4	3	3	2	3	3	3	2	3	3	2	2	3	3	3	2	3
2	123	1	2	9	2	1	38	3	2	2	3	3	1	3	3	3	4	3	4	2	2	3	4	4	2	2	2	4	2	3	3	4	4	3	4	4	3	3	4	4	4	3	2
2	222	1	2	7	2	1	38	2	3	3	3	2	3	3	3	3	3	2	3	3	2	4	4	4	4	3	3	2	2	2	2	2	2	2	5	5	4	4	4	4	2	2	3
2	412	1	1	11	2	1	38	3	2	2	3	2	3	4	3	2	3	3	3	2	3	3	4	4	4	3	4	3	3	3	3	3	3	3	4	4	4	4	4	4	4	4	3
2	258	1	2	9	2	3	37	3	1	1	4	3	3	2	3	2	3	3	3	3	3	5	3	3	4	4	4	3	3	3	3	3	3	3	1	1	3	3	2	2	3	3	3
2	432	1	2	9	2	3	37	3	3	3	3	3	2	2	2	2	3	3	3	2	3	3	2	2	2	3	2	4	4	3	3	4	3	4	4	4	4	4	4	4	3	3	3
2	194	1	2	9	2	2	37	3	2	3	3	2	2	2	2	4	3	4	3	2	2	4	4	3	3	2	2	4	2	3	2	3	3	5	5	4	3	3	4	3	4	3	2
2	113	1	1	12	1	3	37	3	2	3	3	2	3	2	2	2	2	3	5	1	4	3	1	2	1	4	2	2	1	3	4	4	3	4	4	4	3	3	4	5	4	5	3
2	336	1	1	10	2	1	37	3	3	2	3	3	3	2	2	3	3	3	3	2	2	5	4	4	4	4	3	4	2	3	3	3	4	5	4	4	4	4	4	4	4	3	3
2	348	1	2	11	2	1	36	1	2	3	3	3	3	2	3	3	2	3	4	2	2	4	3	3	1	2	1	3	1	1	2	3	3	3	5	5	5	5	5	5	4	4	3
2	353	1	2	7	2	1	36	2	3	3	3	2	2	3	3	2	3	2	4	2	2	4	3	4	3	4	3	3	2	2	2	2	2	3	4	4	3	2	3	4	3	2	2
2	214	1	1	9	2	1	36	3	2	2	3	3	3	2	2	3	4	2	3	2	2	4	3	3	2	3	2	3	2	4	4	4	4	4	4	4	3	3	4	4	3	3	3
2	11	1	2	10	2	3	35	2	3	2	2	3	2	2	3	2	3	3	3	2	3	3	2	3	2	2	3	4	3	3	4	4	4	3	4	4	3	4	4	4	4	3	3
2	140	1	2	12	2	1	35	2	1	3	2	3	3	3	2	2	3	2	3	3	3	2	2	3	3	2	3	4	3	4	3	3	4	3	4	4	4	3	4	3	4	4	4
2	48	1	2	12	2	2	35	3	3	2	3	2	3	2	1	2	3	3	4	2	2	1	2	2	1	2	2	4	3	4	4	4	3	3	4	5	3	4	5	5	4	4	4
2	270	1	2	9	2	1	35	3	2	2	2	3	2	3	2	2	3	2	5	2	2	3	2	4	2	4	3	4	2	3	4	4	4	3	4	5	4	4	4	5	3	3	3
2	324	1	2	9	2	1	35	3	2	2	3	2	3	2	2	2	3	3	4	2	2	4	3	4	3	4	4	4	3	3	2	3	2	3	2	2	3	3	3	3	2	4	3
2	344	1	2	10	2	1	35	3	2	2	2	4	2	2	3	2	2	2	4	3	2	2	3	3	2	1	2	4	4	4	4	4	4	4	4	4	4	4	4	4	3	4	3
2	40	1	1	11	2	1	35	3	2	2	3	2	2	3	3	2	3	3	3	2	2	3	2	2	2	1	2	4	3	4	4	4	4	3	4	5	4	4	5	5	4	4	3
2	323	1	1	8	2	3	35	2	1	3	2	2	3	2	2	2	2	4	5	3	2	4	4	4	1	2	1	3	3	3	4	4	4	2	5	4	4	3	3	3	3	3	2
2	476	1	1	12	2	1	35	1	2	3	5	2	3	2	3	2	3	2	4	1	2	4	3	3	2	2	2	3	2	2	4	4	4	3	4	4	4	4	4	4	4	5	3
2	42	1	2	12	2	2	34	3	2	2	2	3	2	2	3	2	1	3	4	2	3	2	1	2	1	2	2	4	3	3	4	4	4	3	4	4	3	4	4	4	4	4	4
2	383	1	2	10	2	1	34	3	3	2	2	4	2	1	3	2	2	3	3	2	2	4	3	4	2	3	2	4	3	3	3	3	3	4	3	4	4	3	4	3	4	3	3
2	398	1	2	10	2	1	34	1	2	2	3	3	4	3	3	3	2	2	2	2	2	2	3	3	2	2	2	4	3	3	4	4	4	3	4	4	4	4	4	4	4	3	3
2	448	1	1	12	2	2	34	3	2	3	2	2	2	1	3	2	2	3	4	2	3	3	4	3	3	2	2	4	3	3	4	4	3	5	4	3	3	4	5	4	4	4	4
2	225	1	1	8	2	1	34	2	2	3	2	4	2	3	2	1	2	2	5	2	2	4	3	3	2	4	5	3	2	2	5	5	3	2	5	5	5	5	5	5	3	3	2
2	346	1	1	11	2	1	34	2	2	2	3	2	2	2	2	2	3	2	5	3	2	3	2	2	2	5	2	5	3	5	5	5	5	3	5	5	5	5	5	5	4	4	3
2	190	1	2	9	2	1	33	3	2	2	2	3	1	3	2	2	3	2	3	3	2	4	2	1	3	3	1	4	3	4	4	4	3	4	4	3	4	4	4	3	4	3	2
2	304	1	2	8	2	4	32	2	2	1	2	3	3	2	3	2	3	2	4	2	1	5	4	5	3	3	3	4	3	3	3	4	3	4	4	4	4	4	4	4	3	3	2
2	14	1	1	11	2	3	32	3	2	3	2	1	2	2	2	2	3	3	3	2	2	2	2	2	1	2	2	4	4	4	4	4	4	3	4	4	4	4	4	5	4	4	3
2	359	1	2	9	2	1	31	2	1	1	3	2	2	1	3	2	3	3	3	3	2	3	3	3	4	3	3	4	3	4	4	5	5	4	2	3	3	4	4	5	3	3	3
2	282	1	2	9	2	1	31	4	3	1	5	1	2	2	1	2	3	1	3	2	1	4	4	3	3	4	2	4	3	3	4	4	4	4	3	3	3	3	4	3	3	3	3
2	204	1	1	9	2	2	29	2	1	3	3	2	2	3	1	2	2	2	2	2	2	3	1	1	2	3	3	4	4	4	3	4	4	5	5	5	4	4	5	3	3	3	3
2	2	1	1	11	2	1	27	2	1	2	2	1	2	2	2	2	1	3	3	2	2	2	1	2	2	2	2	4	3	3	4	4	2	3	4	4	4	4	4	4	4	4	3
2	489	1	2	9	2	1	26	2	1	1	3	2	3	2	1	2	2	1	4	1	1	4	3	3	2	2	2	5	5	5	5	5	5	5	5	5	5	5	5	5	3	3	3
2	213	1	1	5	1	4	42	2	4	3	4	2	2	3	2	3	4	4	4	3	2	2	4	3	4	2	4	3	2	3	1	2	2	1	1	3	3	2	2	3	2	1	2
2	491	1	2	8	1	2	40	1	2	3	3	4	2	3	4	3	2	4	3	4	2	4	3	4	3	3	3	4	3	3	4	3	3	4	3	4	3	3	2	4	3	3	2
2		1	2	9	1	4	40	1	3	3	3	3	3	3	3	3	3	4	3	3	2	3	2	3	3	3	3	3	3	3	3	3	3	3	3	3	3	3	3	3	3	3	3
2	392	1	2	8	1	3	39	3	3	3	3	4	3	2	3	3	2	3	2	2	3	5	4	3	3	3	3	3	1	3	3	3	3	3	4	4	3	3	3	3	2	3	3
2	485	1	2	8	1	2	36	3	2	2	3	2	3	2	3	3	3	3	4	1	2	3	3	2	2	3	2	2	3	3	4	4	3	4	3	3	3	3	4	4	2	3	3
2	216	1	1	8	1	1	35	3	2	3	2	3	2	2	3	5	2	2	2	2	2	3	2	3	3	4	4	4	3	2	4	3	2	3	3	3	3	2	3	3	3	3	2
2	10	1	2	9	1	1	33	2	1	3	3	2	3	2	2	2	3	3	3	2	2	2	1	2	1	2	2	4	3	4	4	4	3	4	4	4	4	4	4	4	4	3	2
2	39	1	2	12	1	1	33	2	3	2	2	0	2	3	3	3	2	3	4	2	2	2	3	3	2	2	3	4	3	4	4	4	4	3	4	5	4	4	5	4	5	4	3
2		1	2	8	2	3	46	3	2	3	4	5	4	5	2	4	3	2	4	3	2	4	4	4	4	4	4	4	2	2	4	4	4	4	4	4	4	2	4	2	4	2	2
2	147	1	2	8	2	3	44	2	3	4	3	4	4	3	3	2	4	2	4	2	4	4	3	4	2	2	4	2	2	4	4	4	2	2	4	4	4	4	4	4	4	2	2
2	175	1	1	7	2	4	53	5	4	4	3	3	3	4	4	3	4	4	4	4	4	4	3	4	3	3	3	2	2	1	1	3	3	1	3	3	3	4	2	2	2	2	3
2	20	1	2	7	2	4	48	3	5	4	3	2	3	3	4	3	4	4	4	3	3	3	4	4	3	3	3	3	2	2	2	2	2	1	3	3	2	2	3	3	3	2	2
2	318	1	1	6	2	1	45	3	4	3	4	3	3	4	3	2	4	3	4	2	3	4	3	4	3	4	2	4	2	3	3	3	2	3	2	4	3	2	3	3	2	2	2
2	91	1	1	6	2	3	44	4	3	4	3	2	3	4	3	4	3	3	4	1	3	5	4	5	3	4	3	4	3	3	2	2	2	2	3	3	2	2	3	3	2	2	2
2	188	1	1	5	2	3	57	4	5	4	3	4	4	5	4	5	4	4	4	4	3	4	5	3	4	4	3	2	1	2	2	2	2	1	2	2	3	3	4	2	2	2	1
2	75	1	2	4	2	4	50	5	5	4	3	4	2	4	4	5	4	3	1	5	1	4	3	4	3	3	3	3	2	3	3	3	2	4	3	3	3	2	3	3	2	1	1
2	173	1	2	3	2	4	56	4	5	4	4	3	4	4	4	4	4	4	4	4	4	4	4	3	3	4	4	2	1	3	3	3	2	1	3	2	2	2	3	2	1	1	1
2	189	1	1	3	2	4	55	5	4	4	3	5	4	5	2	4	4	3	4	4	4	4	4	4	3	4	3	2	1	1	2	2	2	1	3	3	3	2	4	2	1	1	1
2	181	1	2	3	2	3	53	3	4	5	4	3	4	4	4	4	2	4	4	4	4	4	3	3	3	2	3	2	1	1	2	2	2	1	2	2	3	3	2	2	1	1	1
2		1	2	3	2	3	47	4	3	3	3	4	3	3	4	3	2	4	4	3	4	1	4	4	4	4	4	1	1	1	1	1	1	1	1	1	1	1	1	1	1	1	1
2	278	1	1	3	2	1	43	4	4	3	2	3	2	3	3	2	3	3	4	4	3	4	5	5	4	5	5	4	3	3	2	3	3	2	2	2	2	2	1	1	1	1	1
2	244	1	2	3	2	2	43	2	2	3	5	3	4	4	2	3	4	2	3	4	2	4	3	4	4	4	4	2	1	1	2	2	2	2	1	1	1	2	2	2	1	1	1
2	136	1	1	3	2	1	55	4	5	4	3	5	4	3	4	4	4	3	4	4	4	5	4	4	4	3	4	2	1	1	1	1	1	1	2	2	3	2	2	1	1	1	1
2		1	1	9	1	1	49	2	3	3	3	4	5	5	3	4	4	3	3	4	3	3	4	2	3	3	3	3	3	3	3	3	3	3	3	3	3	3	3	3	3	3	3
2	479	1	1	9	1	1	43	2	3	4	2	3	3	2	3	3	4	3	4	4	3	2	3	3	3	3	2	4	2	3	3	4	4	3	4	4	2	2	3	3	3	3	3
2	102	1	1	7	1	2	47	2	3	4	3	2	4	5	3	3	4	4	3	4	3	5	4	4	4	3	3	3	2	3	3	3	3	2	3	3	4	3	4	3	3	2	2
2	50	1	2	7	1	3	46	3	5	4	2	3	2	3	3	4	3	4	4	3	3	3	4	3	3	4	3	2	2	2	3	3	2	2	3	4	2	3	3	3	3	2	2
2	17	1	2	7	1	1	44	4	3	4	2	3	4	3	3	3	4	4	2	2	3	4	3	4	3	4	3	3	2	2	3	3	2	2	3	4	2	2	3	3	3	2	2
2		1	1	6	1	2	46	2	3	4	3	4	3	4	3	4	3	3	3	4	3	2	3	3	2	1	1	2	2	2	2	2	2	2	2	2	2	2	2	2	2	2	2
2	79	1	2	5	1	1	53	4	4	3	4	3	4	4	4	3	4	4	4	5	3	5	4	5	3	5	2	2	2	3	3	3	2	2	3	4	3	4	4	3	3	1	1
2	21	1	1	5	1	2	46	3	4	3	4	3	1	3	4	3	4	4	4	3	3	3	4	3	4	4	3	2	1	2	3	2	2	1	3	3	2	2	2	3	2	2	1
2	210	1	1	3	1	3	50	4	4	3	3	4	4	4	2	2	4	4	4	4	4	5	4	4	4	2	4	3	2	2	4	2	1	3	1	1	1	1	1	1	1	1	1
2	64	1	2	3	2	2	45	4	3	4	4	3	2	4	3	4	2	4	2	3	3	3	4	4	4	4	4	2	1	1	1	1	1	1	1	1	2	2	1	1	1	1	1
2	263	1	2	10	2	1	48	4	3	3	3	4	3	4	3	3	4	4	3	4	3	4	3	3	3	3	3	3	3	3	3	3	3	3	3	3	2	3	3	3	4	3	3
2	380	1	1	9	2	1	43	4	3	3	3	3	3	3	3	3	3	3	3	3	3	3	3	3	3	3	3	3	3	3	3	3	3	3	3	3	3	3	3	3	3	3	3
2	436	1	2	9	2	1	43	2	1	1	5	5	4	3	2	5	4	2	2	5	2	4	3	2	2	2	2	3	3	3	3	3	3	3	3	3	3	3	3	3	3	3	3
2	125	1	2	8	2	2	49	2	3	4	3	5	3	4	3	4	5	3	3	4	3	4	5	4	4	3	3	4	2	3	3	3	3	3	3	3	4	3	4	3	3	3	2
2	128	1	1	8	2	3	44	3	3	2	5	4	3	4	3	3	4	2	3	3	2	3	3	3	3	4	3	4	2	3	3	3	2	2	4	4	4	3	3	4	3	3	2
2	5	1	1	8	2	4	43	4	3	3	3	2	3	3	3	3	4	3	4	2	3	4	3	4	3	3	3	3	2	2	3	3	2	2	3	4	3	2	3	3	4	2	2
2	178	1	2	7	2	2	55	5	5	4	3	4	3	4	3	4	4	4	4	4	4	3	4	3	3	3	3	2	1	2	2	3	3	1	4	3	3	4	2	2	3	2	2
2	317	1	1	7	2	3	46	3	3	2	5	4	4	5	2	4	3	2	3	3	3	5	3	4	4	4	4	2	4	3	3	3	3	3	3	3	3	3	3	3	3	2	2
2	6	1	1	7	2	4	45	4	4	3	3	2	3	4	3	3	4	3	4	2	3	3	4	4	3	3	2	2	1	3	3	3	2	1	3	4	2	2	3	3	3	2	2
2	22	1	1	7	2	2	45	3	4	3	3	2	3	3	3	3	4	4	4	3	3	4	3	4	2	4	3	3	1	2	3	2	2	1	2	3	2	2	3	3	3	2	2
2	201	1	1	7	2	3	44	2	3	4	4	3	3	4	2	2	3	4	4	3	3	3	4	4	4	4	4	2	1	3	4	3	3	2	2	2	3	4	2	3	3	2	2
2	4	1	2	7	2	4	43	3	4	3	2	2	3	4	3	3	4	3	4	2	3	4	3	4	2	4	3	4	2	2	2	3	2	3	3	4	2	2	3	3	3	2	2
2	127	1	2	7	2	3	43	2	2	2	4	3	5	4	3	3	4	2	3	3	3	3	4	4	3	3	3	3	2	3	3	3	2	2	3	4	3	3	4	3	3	2	2
2	198	1	1	6	2	4	51	3	4	3	2	4	3	4	4	3	4	3	5	5	4	4	3	4	4	4	4	2	2	2	2	2	2	2	3	3	3	3	3	3	3	2	1
2		1	2	6	2	1	46	3	1	2	4	3	5	4	2	5	3	3	5	5	1	3	2	2	2	2	2	3	1	2	2	2	2	1	1	2	2	2	2	1	2	2	2
2		1	1	6	2	1	44	3	3	3	3	3	4	3	3	3	4	3	3	3	3	4	4	4	4	4	4	4	3	4	4	3	4	4	4	4	4	4	4	4	2	2	2
2	236	1	2	6	2	1	44	3	4	3	4	3	4	3	3	3	3	3	2	3	3	4	5	5	5	4	4	2	1	1	2	2	1	1	2	2	2	2	3	2	2	2	2
2	279	1	2	6	2	3	43	3	2	2	3	4	3	4	4	4	3	3	3	2	3	4	3	3	3	4	3	4	3	2	2	3	3	2	4	4	3	4	5	4	2	2	2
2	192	1	2	5	2	3	52	3	4	4	4	3	2	4	4	4	4	4	4	4	4	4	4	3	4	4	3	2	2	1	3	3	3	1	3	4	3	2	3	2	2	2	1
2	162	1	1	5	2	3	45	4	3	3	4	3	2	4	2	3	3	4	4	4	2	4	3	4	3	4	3	2	3	2	2	2	2	1	3	2	3	2	3	2	2	1	2
2	186	1	2	4	2	3	57	4	5	4	3	5	4	4	4	4	3	4	5	4	4	5	4	3	4	4	4	2	1	2	2	2	2	1	2	3	3	2	3	2	1	1	2
2	167	1	2	3	2	2	53	5	4	4	3	4	4	3	4	3	4	4	4	3	4	4	5	4	4	4	3	2	1	2	1	1	1	1	2	2	3	3	3	2	1	1	1
2		1	2	3	2	2	49	3	3	3	3	5	4	3	3	3	4	4	4	4	3	5	5	5	5	5	5	3	1	3	3	3	3	2	3	3	3	3	3	3	1	1	1
2	400	1	1	3	2	3	43	3	2	2	4	3	5	3	2	3	4	3	3	4	2	4	5	4	4	3	4	3	3	3	3	3	3	3	4	4	4	3	3	3	1	1	1
2		1	2	9	1	1	44	3	2	4	3	3	4	3	2	3	4	3	3	4	3	3	4	3	3	2	2	3	3	3	3	3	3	3	3	3	3	3	3	3	3	3	3
2	253	1	1	6	1	3	43	3	3	4	3	2	3	5	3	2	3	3	4	2	3	4	4	4	4	4	4	4	2	2	2	2	2	2	2	4	4	2	2	4	2	2	2
2		1	2	10	2	1	47	3	4	2	4	3	3	4	2	3	4	4	5	4	2	2	4	3	1	3	2	2	1	3	3	3	4	3	5	5	5	5	5	5	3	4	3
2		1	2	9	2	2	43	1	3	2	3	4	5	4	2	4	3	2	4	4	2	4	3	4	4	4	4	3	3	3	3	3	3	3	3	3	3	3	3	3	3	3	3
2	83	1	1	7	2	2	47	2	3	3	4	5	3	4	3	3	5	2	4	3	3	4	5	4	4	4	3	1	3	4	4	3	3	2	3	4	3	3	4	3	3	2	2
2	349	1	1	7	2	2	46	5	2	3	4	3	4	3	2	3	4	3	3	4	3	3	4	4	3	4	3	3	2	3	2	3	2	3	2	3	2	3	2	3	2	3	2
2	385	1	2	7	2	1	45	4	4	3	3	2	3	2	2	4	5	3	4	3	3	5	5	4	3	2	4	4	2	1	2	3	2	1	3	4	3	3	4	2	3	2	2
2	110	1	2	7	2	3	44	4	2	2	3	4	3	4	2	3	4	3	4	3	3	5	4	4	3	4	4	4	3	3	3	3	2	1	3	3	3	3	4	3	3	2	2
2	404	1	2	7	2	2	44	2	3	4	3	4	3	3	3	4	3	3	4	2	3	4	3	4	3	4	3	3	3	3	3	3	3	3	3	3	3	4	3	4	2	2	3
2	272	1	1	7	2	3	43	3	2	3	2	2	3	4	3	3	4	3	4	4	3	4	4	4	4	5	4	3	4	2	3	3	2	3	3	4	4	3	3	2	3	2	2
2		1	1	7	2	1	43	2	2	4	3	2	2	3	4	3	4	4	5	3	2	4	5	4	2	2	1	2	1	3	3	3	3	3	4	3	2	3	2	4	3	2	2
2	146	1	1	6	2	1	44	3	4	4	3	4	3	3	3	3	2	3	3	3	3	5	4	3	3	3	3	3	2	3	2	2	3	2	2	3	3	3	3	4	2	3	1
2	84	1	1	6	2	3	44	3	2	3	5	4	3	4	2	4	3	2	3	4	2	4	5	5	5	5	5	5	2	2	2	2	2	2	3	3	3	3	3	3	2	2	2
2	226	1	1	4	2	1	43	4	4	3	3	3	2	3	3	2	3	3	5	3	2	4	5	5	3	4	4	2	1	1	2	2	1	1	3	3	2	2	3	3	2	1	1
2	66	1	2	3	2	1	45	4	3	4	3	2	3	3	3	3	4	3	5	2	3	4	5	4	4	4	4	3	1	2	1	1	2	2	3	2	1	1	3	3	1	1	1
2	428	1	1	3	2	2	43	3	2	3	3	4	3	4	3	3	2	3	5	3	2	4	3	4	3	3	2	2	2	2	2	2	2	2	3	2	3	3	2	2	1	1	1
2		1	2	3	2	1	43	2	3	3	3	3	4	3	3	4	3	3	3	3	3	3	4	4	4	4	4	1	1	1	1	1	1	1	1	1	1	1	1	1	1	1	1
2	464	1	1	9	1	1	44	3	2	2	3	3	3	4	3	3	5	3	3	4	3	4	3	3	3	3	3	3	3	3	3	3	3	3	3	3	3	3	3	3	3	3	3
2	429	1	1	9	1	2	43	3	1	2	2	4	3	3	4	1	3	4	5	5	3	4	5	5	3	3	3	4	3	3	4	2	3	2	4	4	3	2	4	5	4	3	2
2		1	2	9	1	1	43	3	2	4	3	4	3	3	3	4	2	3	3	3	3	4	3	3	3	3	3	3	3	3	3	3	3	3	3	3	3	3	3	3	3	3	3
2	393	1	1	6	1	3	45	3	2	5	4	4	2	3	2	3	4	2	4	4	3	4	3	4	4	4	4	2	2	2	2	2	2	2	2	3	2	3	2	3	2	3	1
2	470	1	2	6	1	1	43	3	2	2	3	4	4	4	3	3	3	3	3	3	3	3	4	4	3	3	2	2	2	3	3	3	2	3	3	3	3	3	3	3	2	2	2
3	270	2	2	8	2	1	41	4	3	3	5	3	3	2	3	3	3	2	2	2	3	4	4	4	4	2	2	4	1	1	2	2	2	2	3	3	2	2	2	3	3	2	3
3	248	2	2	7	2	1	38	4	3	2	2	3	3	2	3	2	2	3	4	2	3	4	4	4	4	3	3	3	3	3	2	3	2	2	2	2	2	2	2	2	3	3	1
3	95	2	2	9	2	2	38	3	3	2	3	2	2	2	3	3	2	4	4	2	3	5	4	4	4	4	3	4	3	3	4	4	3	3	3	3	3	4	4	3	3	3	3
3	202	2	2	12	2	1	37	3	3	2	2	3	2	2	3	2	3	4	3	2	3	5	2	2	2	2	2	4	2	4	4	4	4	4	4	4	4	4	4	4	4	4	4
3	114	2	2	10	2	1	37	4	2	3	3	3	2	2	2	3	2	3	4	2	2	2	2	4	4	2	3	4	1	4	3	3	3	3	4	4	4	4	4	4	4	3	3
3	259	2	1	12	2	3	35	2	3	3	2	2	2	2	2	2	3	3	4	2	3	2	3	3	3	2	2	4	4	4	4	4	4	3	3	3	4	3	3	4	4	4	4
3	251	2	1	10	2	1	32	3	1	2	2	2	3	2	2	2	3	2	3	2	3	3	4	5	2	2	1	4	5	4	3	4	5	3	4	5	4	5	5	5	3	4	3
3	77	2	2	12	2	3	27	1	2	1	2	1	2	2	2	2	2	2	2	2	4	1	1	1	1	1	1	4	5	5	4	5	4	5	4	5	4	5	4	4	4	4	4
3	129	2	2	10	2	4	23	2	1	2	1	1	1	1	2	1	3	3	3	1	1	2	2	3	1	1	1	5	4	4	4	4	3	3	4	4	4	4	4	4	4	3	3
3	257	2	1	11	2	3	23	2	1	2	2	1	1	2	2	1	2	2	2	2	1	1	2	2	2	1	1	4	4	4	4	3	4	4	5	4	4	3	4	5	4	3	4
3	213	2	1	6	1	3	38	4	3	2	2	5	1	2	1	3	3	4	2	3	3	4	3	4	3	3	3	3	1	2	2	2	3	3	3	3	3	3	3	3	3	2	1
3	408	2	1	6	1	1	38	4	3	2	2	2	2	2	4	2	2	4	4	2	3	3	4	3	4	3	4	4	2	3	3	3	3	3	3	3	3	3	2	4	2	2	2
3	297	2	2	6	1	3	38	2	3	2	4	3	2	2	4	3	3	3	3	2	2	4	4	4	4	4	3	2	2	3	3	2	2	2	3	4	3	4	3	4	3	2	1
3	19	2	2	3	1	2	37	3	1	3	2	3	3	3	2	3	2	3	2	5	2	5	4	4	4	3	3	1	1	1	3	3	3	3	3	4	4	3	5	4	1	1	1
3	187	2	1	11	1	2	36	2	3	2	4	2	2	2	3	2	2	4	3	2	3	2	4	4	4	3	3	3	2	3	3	3	3	3	4	4	4	4	4	3	4	4	3
3	17	2	2	8	1	3	36	1	2	4	1	2	1	1	2	3	4	3	4	4	4	2	2	2	1	1	1	3	3	3	4	4	4	2	3	3	4	4	3	3	2	3	3
3	356	2	2	9	1	1	27	2	3	3	2	1	1	1	2	2	3	2	2	2	1	2	1	2	3	3	2	4	3	4	5	4	5	3	4	3	4	3	5	3	3	3	3
3	353	2	2	9	1	2	26	2	1	1	2	3	1	2	3	2	3	1	2	1	2	1	2	2	3	3	3	4	3	4	5	4	5	5	4	3	4	4	5	3	3	4	2
3	344	2	1	13	1	3	25	2	3	3	1	1	2	1	2	1	2	2	1	2	2	2	1	2	2	1	1	5	4	5	4	3	4	4	4	4	4	4	5	5	4	4	5
3	228	2	1	10	1	1	20	2	1	2	1	2	1	1	1	2	1	2	2	1	1	2	1	2	1	2	2	4	5	4	3	4	3	5	4	4	4	4	3	4	4	3	3
3	128	2	1	7	2	3	42	3	4	3	4	3	2	3	3	2	2	3	4	4	2	4	3	3	3	3	4	4	3	3	3	2	2	3	3	4	4	3	4	4	3	3	1
3		2	1	11	2	1	40	1	3	2	4	2	3	4	2	4	3	2	4	4	2	2	1	2	2	2	2	2	3	4	3	3	4	3	4	4	4	4	4	4	4	4	3
3	33	2	1	11	2	4	40	2	1	3	4	5	2	2	3	3	2	1	4	5	3	5	4	2	1	5	4	4	3	5	5	5	4	1	3	5	1	1	5	3	5	5	1
3	278	2	1	10	2	4	39	3	2	4	4	2	1	3	2	2	5	1	5	2	3	4	3	4	3	4	4	4	2	4	4	4	4	4	4	4	4	4	4	4	3	4	3
3	46	2	1	7	2	4	39	4	3	2	3	2	2	2	4	2	1	1	3	5	5	5	5	5	5	4	5	3	1	2	1	5	1	5	3	5	1	1	3	5	3	3	1
3		2	1	12	2	2	39	2	3	2	3	3	2	4	3	3	2	3	2	4	3	4	3	4	4	3	4	4	3	4	3	3	2	3	2	4	3	2	3	2	4	4	4
3	201	2	1	7	2	3	39	4	2	3	2	2	2	4	3	2	3	4	4	2	2	4	4	4	4	4	4	4	3	2	3	3	2	3	3	3	2	2	2	3	3	2	2
3	55	2	2	5	2	2	39	4	3	4	4	2	2	2	1	2	2	3	4	2	4	5	3	3	3	3	3	1	1	1	1	1	1	1	4	5	3	3	1	1	1	1	3
3	398	2	2	6	2	4	39	2	3	4	4	2	2	2	3	2	2	3	4	2	4	4	5	5	4	4	4	1	2	2	2	2	2	2	2	2	2	2	2	3	2	2	2
3	178	2	2	5	2	3	39	4	3	2	4	3	3	2	2	2	3	4	3	2	2	5	4	5	4	5	5	2	4	3	2	2	2	2	3	3	3	3	3	4	2	1	2
3	108	2	2	7	2	1	39	3	2	4	2	2	2	3	2	2	3	4	5	3	2	3	2	3	4	4	4	4	1	2	4	4	3	2	1	4	4	4	3	4	3	2	2
3	311	2	3	7	2	4	39	3	3	2	2	3	2	3	4	2	5	2	1	5	2	5	4	2	2	4	4	2	3	2	2	4	3	2	2	2	2	2	3	2	2	2	3
3	71	2	1	12	2	1	38	2	3	2	3	3	2	4	3	3	3	3	3	2	2	3	2	2	3	2	2	3	1	4	5	5	4	4	5	5	4	4	4	4	4	4	4
3	121	2	1	12	2	2	38	2	3	2	4	4	3	2	3	3	2	2	3	2	3	4	4	2	2	3	3	4	4	4	4	2	2	4	4	4	4	3	4	4	4	4	4
3	120	2	2	9	2	3	38	3	4	3	2	3	2	2	3	2	2	2	4	2	4	2	1	1	1	1	1	4	4	4	4	4	5	4	4	4	4	4	4	4	3	3	3
3	116	2	2	6	2	3	38	2	1	3	4	2	2	2	3	3	3	2	4	4	3	4	3	3	3	3	4	3	2	2	2	2	2	2	4	4	2	2	4	3	3	2	1
3	236	2	1	12	2	4	37	3	3	2	2	2	2	2	3	3	3	2	4	3	3	3	2	3	3	4	3	4	3	3	4	4	4	4	3	4	4	4	4	4	4	4	4
3	355	2	2	12	2	2	37	2	1	2	3	2	3	3	3	2	4	3	4	3	2	2	3	3	3	2	1	4	3	5	5	5	5	5	4	3	5	5	4	3	4	4	4
3	162	2	2	4	2	2	37	3	2	2	3	2	2	3	2	3	4	3	3	3	2	5	5	4	5	5	4	3	3	4	3	2	3	3	4	3	3	2	4	3	2	1	1
3	222	2	1	6	2	3	36	2	3	2	3	5	3	2	2	3	2	2	3	1	3	3	4	4	2	3	3	2	2	3	4	4	3	3	3	4	4	3	3	4	2	1	3
3	191	2	1	12	2	3	36	3	2	2	3	3	3	2	3	2	3	2	3	3	2	2	2	2	1	1	2	4	3	3	4	4	4	3	4	4	4	4	4	4	4	4	4
3	279	2	1	9	2	4	35	2	1	2	3	4	2	2	4	2	2	3	3	2	3	3	3	3	3	3	3	4	3	4	4	3	3	4	3	3	3	3	3	3	3	3	3
3	88	2	2	9	2	3	35	1	1	1	3	4	4	3	3	3	3	4	1	2	2	4	4	3	3	3	3	4	2	2	5	4	2	2	3	4	3	3	3	4	4	3	2
3	186	2	1	11	2	2	34	2	2	3	2	2	3	2	3	2	3	2	2	3	3	4	3	3	3	3	3	4	3	3	3	3	3	3	3	3	4	3	3	3	4	4	3
3	61	2	1	12	2	2	34	2	3	2	4	2	2	2	2	2	2	3	4	2	2	2	2	2	2	1	1	4	4	3	4	4	3	3	4	4	4	4	3	3	4	4	4
3		2	1	12	2	3	34	2	1	3	4	2	3	2	2	4	3	3	2	2	1	3	4	4	3	4	4	3	2	3	4	4	3	4	4	4	4	4	4	4	4	4	4
3		2	1	12	2	2	33	3	1	2	4	2	3	1	2	1	2	3	4	4	1	4	2	3	2	2	2	4	2	4	4	4	4	4	4	4	4	4	4	4	4	4	4
3	177	2	1	12	2	4	32	1	3	3	2	2	3	3	2	2	2	2	3	2	2	3	3	3	3	3	3	4	4	4	4	4	4	4	4	4	4	4	4	4	4	4	4
3	241	2	1	13	2	2	32	1	2	2	4	4	2	3	2	2	2	2	2	2	2	2	1	5	1	3	1	1	1	5	5	5	5	5	5	5	5	5	5	5	5	5	3
3	189	2	1	11	2	3	32	1	4	1	5	3	2	2	2	2	2	1	3	3	1	3	2	3	2	4	4	4	2	4	4	4	3	2	2	4	4	4	4	4	4	4	3
3	190	2	1	7	2	4	32	2	3	2	3	2	2	2	2	3	1	3	4	2	1	2	2	3	4	4	4	4	3	3	4	4	4	4	4	4	4	4	4	4	3	2	2
3	47	2	1	11	2	2	32	1	2	1	2	1	1	1	4	2	5	1	5	5	1	1	1	1	1	1	1	5	1	5	4	4	3	4	1	5	5	5	3	2	5	5	1
3	69	2	1	11	2	3	31	1	2	2	3	4	2	2	2	2	2	2	4	2	1	3	3	2	3	2	5	4	3	5	4	1	3	4	4	4	4	3	4	4	4	4	3
3	352	2	2	10	2	2	30	2	1	1	2	3	2	1	3	3	2	2	1	2	5	1	2	3	3	2	1	4	3	4	5	4	5	5	4	5	5	4	5	3	4	3	3
3	165	2	1	11	2	3	28	2	1	2	2	1	2	2	1	2	2	2	3	3	3	3	2	2	1	2	1	4	4	5	5	5	5	5	4	4	4	4	4	4	4	4	3
3		2	1	12	2	4	27	1	2	3	2	3	2	2	1	2	1	2	2	2	2	1	2	2	2	1	2	2	1	4	4	4	4	4	4	4	4	4	4	4	4	4	4
3	3	2	1	15	2	4	26	1	2	2	1	2	1	2	2	2	1	3	3	2	2	1	1	1	2	2	1	5	4	5	5	4	4	5	5	5	4	5	5	5	5	5	5
3	30	2	1	9	2	4	21	2	1	2	1	2	2	2	1	1	1	2	1	2	1	1	1	2	3	3	1	5	1	4	4	3	4	5	5	5	5	5	5	4	4	4	1
3	117	2	1	7	1	2	41	1	2	1	4	3	5	5	1	4	4	2	1	5	3	4	4	4	4	2	2	2	2	2	2	3	3	3	3	3	3	3	3	3	3	2	2
3	24	2	2	6	1	2	40	4	2	3	3	4	2	4	3	2	3	2	2	3	3	4	4	4	5	4	5	2	2	1	2	2	1	2	3	3	3	3	3	3	2	2	2
3	200	2	1	9	1	1	40	3	4	2	3	2	3	3	3	3	3	3	3	2	3	4	3	3	3	2	2	4	3	3	3	3	3	3	3	3	3	3	3	3	3	3	3
3	157	2	2	3	1	4	39	3	3	3	3	2	3	3	1	3	3	4	3	2	3	5	5	5	5	5	5	5	1	3	3	3	3	3	3	3	3	3	3	3	1	1	1
3	233	2	1	7	1	1	39	2	2	3	2	2	2	3	3	2	4	4	4	3	3	4	3	4	4	3	3	3	3	2	2	2	2	2	3	3	3	3	4	3	3	2	2
3	254	2	1	6	1	2	39	4	3	4	2	2	2	3	3	3	3	3	2	2	3	4	4	4	3	3	4	3	1	1	1	2	2	2	2	2	3	3	3	3	2	2	2
3	322	2	1	10	2	2	39	2	1	5	3	4	2	2	1	5	2	3	3	3	3	2	3	3	1	1	1	4	3	4	5	4	4	4	4	4	4	5	5	4	4	3	3
3	29	2	1	15	2	1	37	3	4	5	1	1	1	1	5	1	3	3	3	3	3	3	3	3	3	3	3	5	5	5	5	5	5	5	5	5	5	5	5	5	5	5	5
3	132	2	1	9	1	2	37	3	2	2	2	2	1	3	5	1	2	4	4	4	2	4	3	2	3	4	3	4	4	4	3	3	2	3	4	3	4	4	4	4	3	3	3
3	11	2	1	11	1	1	37	1	2	1	3	2	4	2	3	3	3	3	4	5	1	4	4	5	5	5	5	4	3	4	4	4	3	3	4	4	4	5	5	5	3	4	4
3	326	2	2	6	1	1	37	3	3	1	4	3	2	2	1	3	4	3	2	3	3	4	3	3	4	3	2	3	2	2	4	3	3	2	3	5	3	4	4	3	2	2	2
3	104	2	2	9	1	1	37	2	3	2	3	3	3	3	1	4	3	3	2	4	1	3	2	2	3	2	2	3	3	5	5	5	5	5	5	5	5	5	5	5	3	3	3
3	243	2	1	12	1	1	36	2	3	3	2	2	2	3	2	3	3	2	3	2	4	2	2	2	2	2	2	4	2	4	4	4	3	3	3	3	3	4	4	3	4	4	4
3	283	2	1	8	1	1	36	3	2	4	1	4	1	3	3	1	2	3	3	4	2	3	4	3	4	3	3	4	1	2	2	2	2	2	2	2	3	2	3	4	2	3	3
3	276	2	1	15	1	4	35	3	2	2	3	3	2	2	3	3	2	2	2	3	3	5	4	4	2	3	3	5	5	5	5	5	5	5	5	5	5	5	5	5	5	5	5
3	244	2	2	11	1	1	35	2	3	2	3	2	2	2	3	2	3	3	2	3	3	2	4	3	3	2	2	4	4	3	3	4	3	4	4	3	4	3	3	4	4	4	3
3	397	2	1	12	1	4	34	3	2	3	2	3	2	3	2	3	2	3	2	1	3	2	2	1	2	2	2	3	4	4	4	4	4	4	4	4	4	4	4	4	4	4	4
3	407	2	1	12	1	2	34	3	2	2	2	3	2	2	1	2	3	3	4	3	2	4	2	1	3	2	2	4	4	4	4	4	4	4	4	4	4	4	4	4	4	4	4
3	245	2	2	11	1	2	34	2	3	2	2	2	3	3	2	3	3	2	2	2	3	1	1	1	1	1	3	1	1	5	5	5	5	5	5	5	5	5	5	5	1	5	5
3	334	2	2	8	1	4	34	2	2	1	3	3	2	2	2	2	2	3	3	4	3	2	1	1	1	3	2	4	5	3	4	4	4	5	5	4	4	3	4	5	3	2	3
3	5	2	1	9	1	2	29	1	2	1	4	2	1	1	2	2	2	2	2	4	3	4	3	5	4	3	3	4	4	5	5	5	5	5	3	3	3	3	3	4	3	3	3
3	337	2	1	11	1	1	29	2	2	1	2	1	2	2	2	3	2	4	2	2	2	5	2	1	3	2	1	4	3	4	5	4	3	3	4	5	4	5	4	5	4	3	4
3	393	2	1	12	1	4	29	1	1	4	4	4	1	1	1	4	1	3	1	1	2	3	2	2	2	1	1	4	4	4	4	4	4	4	4	4	3	4	4	5	4	4	4
3	330	2	1	14	1	3	26	2	1	2	2	1	2	2	2	3	2	2	1	2	2	2	1	3	2	2	1	2	5	3	5	4	4	5	4	5	3	4	4	5	5	4	5
3	351	2	2	10	1	2	26	2	1	2	2	2	2	2	2	2	2	1	2	2	2	2	1	1	2	3	2	4	3	4	5	4	3	4	4	5	4	5	4	3	4	3	3
3	332	2	1	12	1	1	25	2	3	3	1	2	1	2	1	2	2	2	1	2	1	2	1	2	2	2	1	5	4	4	5	4	3	5	4	5	4	3	3	5	4	3	5
3	335	2	1	13	1	2	22	2	2	1	2	1	2	1	2	1	1	2	2	2	1	2	1	2	2	1	1	4	4	5	4	5	4	4	4	5	3	5	4	5	4	4	5
3	372	2	1	6	2	4	39	4	3	3	2	2	2	2	4	2	2	3	4	2	4	2	4	4	4	4	4	4	2	3	3	3	3	3	2	2	2	2	2	2	2	2	2
3	286	2	1	3	2	4	38	4	3	3	4	3	2	2	2	2	2	3	5	1	2	5	5	5	5	5	5	4	1	2	4	3	2	1	2	3	2	2	2	3	1	1	1
3		2	1	9	2	4	46	4	3	3	3	4	3	3	3	4	2	4	4	2	4	4	5	4	2	4	3	4	2	2	4	4	4	3	4	3	4	3	2	4	4	3	2
3	347	2	1	7	2	3	47	3	4	3	2	3	4	4	3	4	3	4	4	3	3	5	4	5	4	3	3	3	2	3	3	3	2	2	2	1	1	3	2	2	2	2	3
3		2	2	5	2	1	48	3	2	4	4	4	4	3	3	3	4	3	5	3	3	4	3	4	4	4	4	2	3	1	3	3	2	1	3	4	3	4	4	4	3	1	1
3	144	2	2	4	2	1	43	4	3	3	4	4	4	4	2	3	1	2	2	2	5	5	5	4	4	4	4	1	1	1	2	3	2	2	3	3	4	3	4	3	2	1	1
3	395	2	1	9	1	1	45	4	4	3	3	3	3	3	2	3	3	4	3	4	3	3	3	2	3	3	2	4	3	3	3	3	3	2	3	3	2	3	3	2	3	3	3
3		2	1	6	1	1	44	1	3	4	4	3	2	4	3	4	3	3	3	3	4	1	2	1	1	1	1	1	3	3	2	2	3	2	2	2	2	2	2	2	2	2	2
3	350	2	1	5	1	1	58	4	4	5	5	4	3	3	4	3	4	4	5	5	5	4	5	4	4	3	3	3	2	1	1	2	3	3	2	1	1	2	3	3	2	2	1
3	359	2	1	5	1	3	54	4	3	4	4	3	4	5	4	3	4	3	4	4	5	4	5	4	4	4	5	3	2	3	3	2	2	2	2	1	1	2	3	2	1	2	2
3	346	2	1	5	1	2	49	3	3	4	3	3	4	4	3	3	4	4	5	3	3	4	3	3	3	3	3	3	2	4	3	2	2	1	2	3	1	3	3	2	2	1	2
3	130	2	2	3	1	2	49	4	3	4	3	3	3	3	2	4	4	4	4	4	4	5	5	5	5	5	5	1	1	1	1	1	1	2	1	1	2	2	2	2	1	1	1
3		2	2	11	1	1	48	3	2	5	4	2	3	2	4	3	5	5	3	3	4	2	3	3	3	2	2	3	2	2	3	4	3	4	3	3	3	3	3	3	4	4	3
3		2	1	11	2	1	44	3	1	2	4	3	3	4	4	4	3	1	5	3	4	4	3	4	3	3	4	3	2	2	3	4	3	4	3	3	3	3	3	5	4	3	4
3		2	1	9	2	1	46	4	3	3	5	4	4	4	2	2	1	3	4	4	3	2	3	3	3	3	3	3	3	3	3	3	3	3	3	3	3	3	3	3	3	3	3
3		2	2	8	2	4	48	3	4	2	3	4	4	4	3	3	4	3	4	4	3	3	4	4	4	4	3	2	3	3	4	3	4	3	3	3	3	3	3	3	3	2	3
3	181	2	1	8	2	2	43	2	1	3	4	4	5	4	1	5	5	2	1	5	1	1	2	1	2	2	1	3	5	3	2	2	4	5	5	5	3	4	3	4	3	2	3
3	218	2	2	7	2	4	49	4	4	5	3	3	3	3	4	4	3	3	4	4	2	4	4	3	3	4	3	4	2	3	3	3	3	3	3	3	3	3	3	3	3	3	1
3	221	2	2	6	2	3	43	3	2	3	3	4	3	4	3	3	3	2	3	4	3	3	4	3	3	3	4	2	2	2	3	4	3	3	3	4	3	3	4	3	2	1	3
3	331	2	2	5	2	2	59	4	4	5	4	3	5	4	4	4	5	4	4	4	5	5	4	4	4	5	5	2	1	2	2	1	1	2	5	2	2	1	2	2	2	2	1
3	333	2	2	5	2	4	59	5	4	4	4	4	5	3	4	4	5	4	4	4	5	5	4	1	2	4	5	2	1	2	1	2	2	2	3	2	1	1	1	2	2	1	2
3	343	2	2	5	2	4	55	5	4	4	4	3	5	3	2	4	3	4	5	4	5	4	5	4	4	4	5	2	1	3	2	3	1	2	2	1	2	1	2	2	2	2	1
3	111	2	1	5	2	3	44	3	4	3	4	3	2	3	3	3	4	3	4	2	3	3	4	5	2	5	2	4	2	5	3	2	4	1	4	5	2	2	1	5	2	2	1
3	229	2	2	3	2	3	54	4	4	5	4	4	4	4	3	4	4	4	3	4	3	4	4	4	4	4	4	3	1	1	1	1	1	1	3	4	3	3	3	3	1	1	1
3	28	2	2	9	1	1	51	4	4	5	3	2	4	4	4	2	4	5	3	3	4	5	5	5	4	5	1	1	1	1	1	2	3	5	3	4	3	2	5	4	2	3	4
3	50	2	2	7	1	1	48	3	4	3	3	4	4	4	3	3	3	4	4	3	3	4	4	4	5	4	3	2	2	3	3	3	4	2	2	2	2	3	2	2	3	2	2
3	212	2	2	6	1	1	54	5	5	4	2	2	4	5	4	5	5	2	2	5	4	5	4	5	4	4	4	2	1	1	2	2	1	1	3	3	3	3	3	3	2	3	1
3	255	2	2	6	1	2	45	4	3	3	3	3	3	3	3	3	3	4	4	3	3	4	4	4	3	3	3	3	2	2	2	3	2	2	2	3	4	3	4	3	2	2	2
3	342	2	1	5	1	1	61	4	5	4	4	5	4	5	4	4	5	4	4	4	5	5	4	5	4	4	5	2	1	1	1	2	2	1	2	1	1	2	1	2	2	2	1
3	300	2	2	5	1	4	48	5	5	4	2	3	2	2	4	3	2	4	4	4	4	5	4	3	3	3	3	3	2	3	3	2	3	2	4	3	3	3	3	3	2	2	1
3	339	2	1	4	1	3	60	4	5	4	4	5	4	4	4	4	4	4	5	4	5	4	5	4	4	4	5	1	2	2	3	2	1	2	2	1	2	1	1	3	2	1	1
3	124	2	2	4	1	3	57	4	5	5	4	4	4	5	2	2	5	4	4	4	5	4	4	4	4	5	4	4	2	2	1	1	1	1	2	2	1	1	1	3	2	1	1
3	51	2	2	4	1	1	43	3	2	3	5	4	2	3	3	5	3	3	2	2	3	4	5	4	1	3	3	1	3	5	2	5	3	1	1	1	1	2	1	4	1	2	1
3	345	2	2	3	1	1	58	4	5	5	4	3	4	4	4	3	4	4	5	4	5	5	5	5	5	5	5	3	2	4	3	2	1	1	2	2	1	3	2	1	1	1	1
3	360	2	1	3	1	3	55	5	4	3	4	3	4	5	4	3	4	4	5	4	3	5	4	5	5	3	4	3	2	1	3	4	4	4	3	3	3	2	4	2	1	1	1
3	136	2	1	3	1	2	48	2	3	2	4	4	3	4	4	4	4	4	4	2	4	5	4	4	4	4	5	2	1	2	2	2	2	2	2	2	1	1	1	2	1	1	1
3	211	2	2	3	1	3	45	4	3	4	3	3	4	5	2	2	3	3	3	2	4	5	4	4	3	4	3	2	3	2	4	3	3	3	3	2	2	2	1	2	1	1	1
3	301	2	2	3	1	2	45	4	3	4	3	3	3	3	3	2	4	4	2	4	3	3	4	4	3	3	3	3	2	3	2	3	2	3	3	3	2	2	2	2	1	1	1
3	312	1	1	14	2	3	38	4	4	2	4	1	1	1	5	2	1	3	3	2	5	3	4	3	3	3	3	4	5	4	5	5	3	5	4	5	3	4	4	3	5	4	5
3	31	1	2	15	1	3	30	1	1	2	2	3	1	1	1	4	1	2	5	4	2	1	1	1	1	2	2	5	3	4	4	5	4	5	5	4	3	4	5	5	5	5	5
3	205	1	1	4	1	3	41	2	2	3	3	4	2	2	2	2	4	3	5	3	4	5	5	5	1	5	1	5	1	1	1	1	1	1	1	3	1	1	1	1	2	1	1
3	7	1	1	8	2	2	41	4	5	5	1	2	2	2	2	2	3	4	4	2	3	1	1	1	1	1	1	2	2	3	3	3	3	3	2	1	1	1	1	1	3	3	2
3	125	1	1	7	2	4	41	3	2	2	3	3	3	2	4	3	2	4	3	4	3	5	4	3	3	4	5	4	2	3	3	3	3	3	2	2	2	2	2	4	3	2	2
3	260	1	1	12	2	2	39	2	3	3	3	3	2	2	3	3	4	2	4	2	3	3	3	2	3	2	2	2	2	4	4	4	4	2	4	4	4	4	4	2	4	4	4
3	262	1	1	9	2	1	39	2	2	3	3	4	3	2	3	3	4	3	3	2	2	4	2	2	2	4	3	4	5	3	4	4	4	3	3	3	5	5	3	5	3	3	3
3	87	1	1	11	2	3	38	3	2	3	2	3	2	1	4	2	3	3	4	2	4	3	3	2	3	3	4	4	3	2	4	4	3	4	3	4	3	4	4	4	3	4	4
3	133	1	1	8	2	4	38	3	3	3	4	2	2	2	2	1	5	4	3	2	2	3	2	1	1	1	2	3	2	3	4	3	2	4	4	3	3	4	4	4	4	2	2
3	247	1	1	11	2	4	38	3	3	3	2	1	3	3	3	3	2	3	4	3	2	4	3	3	3	3	2	4	4	4	3	3	4	3	3	3	3	4	4	3	4	4	3
3	198	1	2	9	2	4	38	3	3	2	2	4	3	3	2	2	2	2	4	3	3	2	3	3	3	3	3	3	3	3	3	3	3	3	3	3	3	3	3	3	3	3	3
3	296	1	1	8	2	3	37	2	3	3	2	3	2	2	4	3	2	4	2	2	3	5	4	5	4	3	4	4	2	3	3	3	3	3	3	3	4	4	3	4	3	3	2
3	67	1	1	6	2	3	37	3	1	3	3	4	3	3	2	2	3	3	2	3	2	5	4	4	5	4	4	2	2	3	3	2	2	2	2	2	3	3	3	2	2	2	2
3	239	1	2	12	2	2	37	2	3	3	2	2	2	4	3	2	2	2	4	2	4	2	2	2	2	2	2	4	4	4	3	3	3	3	3	4	4	4	4	2	4	4	4
3	404	1	1	9	2	3	36	3	2	2	3	2	2	3	2	2	2	3	4	4	2	3	2	4	4	3	3	3	3	3	3	3	3	3	4	4	3	3	4	2	3	3	3
3		1	2	9	2	2	36	1	1	3	3	2	3	3	3	3	2	3	3	3	3	3	2	2	2	2	2	3	3	3	3	3	3	3	3	3	3	3	3	3	3	3	3
3	16	1	2	12	2	1	36	1	2	3	4	3	3	3	1	3	3	2	4	1	3	2	4	4	4	4	4	5	5	4	5	5	5	5	3	5	4	4	5	5	4	4	4
3	38	1	1	9	2	4	35	1	1	2	2	3	3	3	2	3	3	2	4	3	3	3	2	3	4	3	4	4	3	3	3	3	4	3	3	4	4	3	3	4	3	3	3
3	94	1	1	7	2	1	35	2	3	2	2	2	3	3	2	2	3	2	4	2	3	3	2	3	3	3	2	4	3	3	3	3	3	3	3	4	3	3	3	3	3	2	2
3	53	1	1	9	2	2	35	2	1	3	3	2	2	2	3	2	3	3	4	3	2	3	3	3	3	3	3	3	3	3	3	3	3	3	4	4	4	4	4	4	3	3	3
3	392	1	2	9	2	2	35	3	2	3	4	2	2	2	3	2	2	2	3	2	3	3	3	3	3	3	3	3	3	3	3	3	3	3	3	3	3	3	3	3	3	3	3
3	68	1	2	11	2	3	35	3	2	3	2	2	2	2	3	3	3	3	4	1	2	5	5	1	2	2	2	5	1	4	5	4	4	2	4	3	3	4	4	3	4	3	4
3	64	1	1	9	2	2	34	2	3	3	1	2	1	3	2	3	3	3	3	3	2	3	2	2	2	2	2	2	2	5	5	2	5	5	4	2	5	5	5	5	4	3	2
3	237	1	1	8	2	4	33	1	2	3	4	3	2	2	1	3	2	3	4	2	1	4	4	4	2	2	2	4	4	4	4	4	4	4	4	4	4	4	4	4	4	2	2
3		1	2	8	2	3	33	1	2	3	3	2	4	2	2	1	2	2	3	4	2	2	3	2	2	2	2	4	3	3	3	3	4	3	3	3	3	3	3	3	2	3	3
3	76	1	1	15	2	3	32	1	1	3	2	2	2	2	4	2	2	3	2	2	4	1	1	1	1	1	1	5	5	5	5	5	5	5	5	5	5	5	5	5	5	5	5
3	59	1	2	9	2	4	32	1	3	1	2	1	2	2	3	2	3	4	4	1	3	2	4	4	1	3	1	4	2	3	4	4	3	4	3	3	3	4	4	4	4	2	3
3	302	1	1	10	2	3	30	1	3	4	2	2	2	1	2	2	1	2	2	3	3	3	3	3	4	2	2	4	3	3	3	4	4	4	3	3	3	3	4	4	3	4	3
3	230	1	1	9	2	4	26	2	2	1	2	2	2	2	2	4	2	1	1	1	2	4	4	3	1	3	3	4	4	4	5	4	4	4	5	5	5	5	5	5	3	3	3
3	18	1	2	8	2	4	25	1	2	1	1	2	1	1	2	2	2	2	1	5	2	1	2	2	1	2	1	4	1	4	3	4	5	2	5	5	5	5	4	5	4	3	1
3	357	1	1	9	2	2	24	2	1	3	2	1	2	1	2	2	1	2	1	2	2	2	1	2	3	2	3	4	3	4	4	5	4	3	4	5	4	4	4	4	3	3	3
3	338	1	2	11	2	3	24	2	1	1	1	2	3	3	2	1	2	1	1	2	2	1	2	1	2	2	2	4	4	5	4	4	3	5	4	5	5	5	5	4	4	4	3
3	329	1	2	9	2	4	20	2	1	1	1	2	1	1	3	2	1	2	1	1	1	2	1	2	2	1	3	2	3	5	5	4	5	4	4	4	3	5	5	5	4	4	1
3	20	1	1	9	1	2	42	1	2	1	5	4	5	5	1	5	5	1	1	5	1	4	3	3	3	3	3	1	2	1	1	2	2	1	1	2	1	2	2	1	3	3	3
3	390	1	2	4	1	2	42	1	3	2	5	3	3	3	1	4	5	2	2	4	4	5	5	3	3	2	2	1	2	3	2	3	1	3	3	2	2	2	2	2	1	1	2
3	292	1	1	8	1	3	41	2	3	3	3	4	5	3	3	3	2	2	3	3	2	1	5	4	4	4	4	4	1	2	2	3	3	3	4	3	3	4	3	4	3	2	3
3		1	2	6	1	1	40	4	3	3	2	1	1	3	3	5	3	4	1	4	3	2	4	4	4	4	4	4	3	4	4	3	4	3	2	2	2	2	2	4	2	2	2
3	224	1	1	8	1	2	39	3	2	2	2	3	3	3	2	3	3	2	3	5	3	3	2	3	2	3	3	2	4	3	3	4	4	4	4	4	3	3	3	4	2	3	3
3	63	1	2	6	1	3	39	3	3	4	2	3	2	3	4	2	2	3	3	3	2	4	5	4	4	4	4	2	3	2	2	1	1	1	3	3	3	3	4	3	2	2	2
3	252	1	2	9	1	3	39	2	2	3	3	4	3	3	3	2	2	3	4	3	2	3	2	4	3	3	3	3	3	4	4	4	4	3	4	4	4	4	4	4	3	3	3
3	134	1	1	9	1	2	38	2	3	2	3	2	2	3	4	2	2	2	4	4	3	4	3	3	1	2	3	3	3	3	4	4	2	4	4	4	4	3	3	4	3	3	3
3	153	1	1	9	1	1	38	2	3	2	2	2	2	3	3	4	2	4	3	3	3	4	3	3	3	3	3	4	4	4	4	4	4	4	3	4	3	3	4	4	3	3	3
3	231	1	2	7	1	3	38	3	2	3	3	2	2	3	3	2	3	3	3	3	3	5	5	5	4	4	4	2	2	2	2	3	3	4	3	5	4	5	5	5	3	2	2
3	328	1	2	5	1	1	38	2	2	4	3	2	3	3	4	2	2	4	3	2	2	4	3	3	3	4	4	2	3	3	3	3	3	3	3	3	4	4	4	3	3	1	1
3	70	1	2	8	1	1	37	2	3	4	3	2	2	2	3	2	3	2	4	2	3	3	3	2	2	2	2	3	2	2	5	5	2	3	5	5	4	4	5	5	3	3	2
3	75	1	2	11	1	1	37	3	2	4	4	3	4	1	1	3	2	3	4	1	2	3	4	3	3	3	3	3	4	3	4	5	3	4	4	4	4	5	5	4	4	3	4
3	65	1	1	9	1	2	36	3	3	2	2	2	3	3	3	2	3	2	3	3	2	4	3	4	3	4	3	3	3	3	4	4	3	3	3	4	2	4	4	4	3	3	3
3	386	1	1	9	1	1	35	2	3	3	2	2	2	2	4	2	2	3	3	3	2	3	3	3	3	3	3	3	3	3	3	3	3	3	4	4	3	3	3	3	3	3	3
3	394	1	2	9	1	2	34	3	2	3	2	3	2	2	4	2	2	3	4	1	1	1	1	1	1	1	1	3	1	4	3	3	4	4	3	3	3	3	3	3	3	3	3
3	179	1	1	9	1	3	33	3	2	1	2	2	3	2	3	2	2	3	3	2	3	3	2	2	3	2	3	3	2	4	4	4	2	2	4	4	4	3	3	4	5	3	1
3	184	1	1	8	1	3	33	1	2	2	4	3	3	3	2	3	3	2	1	2	2	3	3	3	3	3	3	4	4	3	4	4	3	3	4	5	4	4	4	4	3	3	2
3	60	1	1	11	1	2	32	1	1	3	2	3	2	2	2	2	2	3	5	2	2	2	2	2	1	4	1	2	2	4	4	4	4	4	2	4	4	3	3	4	4	4	3
3	2	1	2	9	1	3	31	3	2	2	2	2	2	2	2	2	2	2	4	2	2	4	5	5	4	4	3	5	5	3	4	4	5	4	4	4	3	3	2	2	3	3	3
3	354	1	1	12	1	2	30	2	3	1	3	1	2	3	2	3	2	2	1	2	3	2	3	2	3	2	1	4	3	3	4	4	5	5	4	3	4	4	4	3	5	4	3
3	340	1	2	9	1	2	24	2	1	2	2	1	2	2	2	1	2	2	2	2	1	2	2	2	2	3	2	4	4	5	3	5	4	4	4	4	5	4	5	4	3	3	3
3	358	1	1	10	1	2	23	2	1	1	2	2	2	1	2	2	2	1	1	2	2	2	2	2	2	2	2	4	4	4	4	4	3	3	4	5	4	4	4	3	3	4	3
3	43	1	1	5	2	4	42	2	2	4	3	3	3	3	2	3	3	4	4	3	3	5	5	5	5	5	5	3	1	2	1	1	1	1	1	1	1	1	1	2	2	2	1
3	74	1	1	8	2	4	42	1	3	3	4	3	4	4	3	3	4	1	4	2	3	3	3	4	3	4	3	3	3	3	4	3	2	3	3	3	3	4	4	3	2	3	3
3	289	1	1	10	2	3	42	2	3	4	2	3	2	4	3	3	4	2	4	3	3	3	3	4	3	4	2	4	2	4	4	4	3	3	4	4	4	4	4	4	4	3	3
3	324	1	1	7	2	2	42	3	3	2	3	2	3	4	3	3	4	3	4	2	3	4	4	3	3	3	3	3	2	2	2	2	2	2	3	3	3	3	3	3	3	2	2
3	268	1	1	3	1	4	42	4	3	3	2	3	3	3	3	3	3	3	4	3	2	5	4	4	4	4	5	5	3	2	2	2	2	2	4	3	3	3	3	3	1	1	1
3	175	1	2	7	2	2	42	3	3	4	3	2	3	4	2	3	4	2	3	3	3	4	4	3	4	4	3	1	2	2	3	3	3	4	2	2	2	2	3	4	3	2	2
3	217	1	1	3	1	4	41	3	3	4	2	2	2	4	2	3	3	4	2	5	2	5	4	5	3	4	5	1	1	1	2	3	1	2	3	3	2	2	1	3	1	1	1
3	160	1	2	6	2	1	41	3	3	4	2	3	3	3	3	2	3	2	4	3	3	4	4	4	3	3	3	3	3	3	2	2	2	2	2	2	2	2	2	2	2	2	2
3	299	1	2	7	2	4	41	2	2	3	2	3	3	3	3	3	2	2	5	5	3	4	3	3	4	3	3	4	2	3	3	2	3	2	3	3	3	3	3	4	3	2	2
3	91	1	2	7	2	1	41	2	3	3	3	2	2	3	3	4	3	3	3	5	2	4	3	4	3	3	3	3	2	3	3	4	2	2	2	4	4	4	4	4	3	3	1
3	52	1	1	7	2	3	40	3	3	4	3	2	2	2	3	2	3	3	3	3	4	3	4	4	3	3	3	2	2	3	3	2	2	2	2	4	3	3	3	3	2	3	2
3	234	1	1	6	2	1	40	2	3	4	3	2	2	2	3	3	4	4	3	2	3	5	4	5	4	4	4	3	2	3	4	2	1	3	2	3	2	3	1	3	2	3	1
3	401	1	2	5	2	2	40	3	5	4	4	2	4	2	1	1	3	4	1	3	3	4	3	5	5	4	3	4	2	3	3	3	2	2	3	3	4	4	4	3	1	2	2
3	131	1	2	5	2	3	40	2	2	3	4	4	3	2	2	2	2	3	3	4	4	5	4	4	3	4	4	2	2	2	2	1	1	3	2	2	3	3	3	4	2	2	1
3	246	1	2	7	2	1	40	4	3	3	2	3	2	3	3	2	3	4	3	2	3	4	5	5	4	4	4	4	3	3	2	2	2	2	2	3	2	2	2	3	3	2	2
3	242	1	1	12	2	1	39	2	3	3	1	3	3	2	3	3	5	4	2	2	3	3	3	3	3	3	3	4	4	4	4	4	4	4	4	4	4	4	4	4	4	4	4
3	42	1	1	9	2	3	39	3	4	3	5	2	2	3	2	3	2	2	2	4	2	5	4	5	3	4	3	3	2	3	3	4	3	2	3	4	4	4	4	4	4	3	2
3	115	1	2	5	2	4	39	1	2	1	5	4	4	2	4	2	3	3	3	3	2	4	2	2	2	4	4	4	2	3	3	3	3	3	3	2	2	2	3	4	2	2	1
3	314	1	1	15	2	3	39	3	1	3	3	3	3	3	1	3	5	2	3	5	1	3	2	3	2	4	2	4	4	4	4	4	4	4	5	5	5	5	5	5	5	5	5
3	148	1	2	3	2	1	39	3	1	3	5	3	2	2	3	2	3	4	3	2	3	5	3	4	3	3	3	1	1	1	1	3	1	1	2	2	2	2	2	2	1	1	1
3	287	1	2	5	2	3	39	3	4	3	3	2	1	3	2	2	3	4	4	2	3	3	4	4	2	5	4	1	1	1	2	4	1	1	3	4	4	3	5	5	2	2	1
3	164	1	2	9	2	4	39	3	2	4	3	4	2	3	2	2	3	4	3	2	2	3	3	3	3	3	3	1	1	1	2	2	1	1	3	3	2	3	2	3	3	3	3
3	106	1	1	7	2	4	38	4	3	2	4	3	2	2	3	2	2	3	3	2	3	3	2	3	2	2	2	3	2	2	2	2	2	2	3	3	3	3	3	3	3	2	2
3	168	1	1	12	2	3	38	3	2	2	4	3	2	3	3	3	3	2	3	2	3	4	3	3	3	3	3	3	4	4	4	3	4	4	5	5	5	4	4	4	4	4	4
3	182	1	1	7	2	3	38	1	2	3	2	4	2	2	3	2	3	4	4	3	3	4	3	3	4	3	3	2	2	2	2	2	2	2	4	4	3	3	4	3	2	3	2
3	199	1	1	11	2	3	38	2	3	3	3	3	2	2	3	3	3	3	3	2	3	3	2	3	2	2	3	2	3	4	4	4	4	4	4	4	4	4	4	4	4	4	3
3	281	1	1	11	2	4	38	3	4	3	3	1	3	1	3	3	2	3	3	3	3	4	4	4	4	4	4	5	5	5	5	5	5	5	3	3	4	4	4	5	5	5	1
3	280	1	1	6	2	4	38	4	3	2	2	2	2	3	3	2	3	4	4	2	2	5	4	5	5	5	3	1	1	1	2	3	2	3	3	3	2	3	4	2	2	2	2
3	15	1	2	6	2	4	38	3	2	4	2	2	2	2	2	2	2	5	5	1	4	5	5	5	5	5	3	4	4	2	2	2	2	2	2	2	2	2	2	2	2	2	2
3	227	1	2	6	2	3	38	3	3	2	4	3	3	2	3	3	2	3	3	2	2	4	4	4	2	3	3	3	2	3	3	3	3	3	4	4	3	3	4	4	2	2	2
3	209	1	1	10	2	2	37	3	2	2	1	2	1	3	3	4	3	3	5	3	2	3	2	4	2	4	3	3	2	3	4	4	3	3	3	5	5	3	5	4	4	3	3
3	282	1	1	9	2	2	37	2	2	3	1	3	4	3	3	4	3	1	3	3	2	3	2	2	3	2	3	3	4	3	4	4	2	4	3	4	4	3	4	3	3	2	4
3	298	1	2	6	2	2	37	3	3	3	3	2	2	2	3	3	2	1	4	3	3	3	4	4	4	4	4	3	1	2	3	3	3	3	3	3	3	3	3	4	2	2	2
3	370	1	2	9	2	3	37	3	2	2	3	2	3	2	3	2	3	2	3	4	3	3	2	2	1	2	2	3	2	3	4	4	3	3	4	4	4	4	4	4	3	3	3
3	275	1	1	6	2	4	36	3	2	2	3	2	2	2	3	2	3	2	4	3	3	4	4	4	4	4	4	1	1	1	1	1	1	1	3	3	3	3	3	3	2	2	2
3	365	1	1	12	2	3	36	1	3	2	2	1	3	3	3	3	3	3	3	3	3	2	4	2	2	4	2	2	4	4	4	4	4	4	4	4	4	4	4	4	4	4	4
3	112	1	1	8	2	3	36	2	3	2	2	2	3	3	2	2	2	3	4	4	2	4	3	3	3	3	3	4	2	3	3	4	3	3	4	4	4	3	3	4	3	3	2
3	40	1	2	7	2	2	36	3	2	3	2	3	2	2	3	3	2	3	4	2	2	4	3	4	3	4	4	4	3	3	2	2	2	2	4	3	3	3	3	4	3	2	2
3	258	1	2	9	2	1	35	3	3	2	2	2	2	2	4	2	2	2	3	3	3	4	4	4	4	4	3	4	2	3	3	3	3	3	4	3	3	3	3	4	3	3	3
3	36	1	2	9	2	1	35	3	2	3	3	2	2	3	2	2	3	2	4	2	2	4	3	3	3	2	3	3	2	3	4	4	3	3	3	3	3	3	3	4	3	3	3
3	58	1	2	8	2	2	35	2	3	2	3	2	2	2	3	2	3	3	4	2	2	2	3	3	3	3	3	4	2	4	2	4	4	4	4	4	3	3	4	3	3	3	2
3	90	1	1	8	2	2	34	2	3	2	2	2	2	2	2	3	3	3	4	2	2	2	2	2	2	1	1	4	2	2	4	4	4	2	3	4	4	3	4	4	4	2	2
3	219	1	1	10	2	4	34	2	3	3	2	2	2	2	4	2	2	2	2	4	2	2	3	3	3	2	2	4	4	4	4	4	4	4	4	4	4	4	4	4	4	3	3
3	266	1	1	9	2	2	34	3	2	3	2	2	2	3	2	2	3	2	4	2	2	4	2	2	2	2	2	4	2	3	4	4	4	4	4	4	4	4	4	4	3	3	3
3		1	2	10	2	2	34	3	3	2	2	3	2	2	2	2	3	3	3	2	2	2	2	2	2	2	2	4	3	4	4	4	4	3	3	4	3	3	3	4	4	3	3
3	363	1	2	9	2	3	34	2	2	3	3	2	4	2	3	2	2	3	4	1	1	4	3	3	2	2	2	4	3	3	3	3	3	2	4	4	4	4	3	2	3	3	3
3	150	1	1	9	2	4	33	4	2	2	2	2	2	2	2	2	2	3	4	2	2	1	3	3	1	3	1	2	1	4	4	4	4	3	4	4	4	4	4	4	3	3	3
3	96	1	2	11	2	3	33	2	1	2	2	2	2	3	2	3	3	2	3	3	3	5	5	5	5	5	5	4	2	3	3	3	3	3	3	5	3	3	4	4	5	3	3
3	367	1	2	6	2	4	33	3	2	2	2	2	2	2	2	2	2	3	4	3	2	5	5	5	5	5	5	5	4	4	4	4	4	4	5	5	5	5	5	5	2	2	2
3	161	1	2	12	2	2	32	3	2	3	2	3	2	1	2	2	2	2	3	2	3	2	1	2	1	2	2	4	2	3	4	4	2	2	4	4	4	4	4	5	4	4	4
3	183	1	2	15	2	3	30	2	1	3	2	2	2	2	3	2	2	1	1	5	2	4	3	3	3	3	1	3	3	4	4	4	4	4	4	4	4	4	4	4	5	5	5
3	6	1	1	13	2	4	29	2	1	1	2	2	1	1	1	3	3	4	2	3	3	4	5	4	5	4	5	4	5	4	5	5	4	4	5	5	5	5	5	5	5	4	4
3	225	1	1	11	2	3	29	1	2	2	2	2	2	2	3	2	2	2	3	2	2	3	4	3	3	2	2	4	3	4	4	4	3	4	3	4	4	3	3	4	3	4	4
3	232	1	1	11	2	1	29	2	1	1	2	2	2	3	3	2	1	3	3	2	2	2	2	2	2	2	2	4	4	4	4	4	4	4	5	5	5	5	5	5	4	4	3
3	41	1	2	11	2	1	29	2	2	1	2	2	2	1	3	2	1	3	4	2	2	4	2	4	2	2	2	4	4	3	3	3	3	3	4	4	4	4	5	3	3	4	4
3	263	1	1	11	2	3	27	2	3	2	2	2	1	1	3	1	1	1	4	2	2	1	1	1	1	1	1	5	5	5	5	5	5	3	5	5	5	5	5	5	4	4	3
3	284	1	1	12	2	1	25	3	1	3	1	1	1	3	1	1	4	1	3	1	1	1	1	1	3	3	5	5	5	5	5	5	5	5	5	5	1	5	5	5	4	4	4
3	271	1	2	9	2	4	22	3	2	2	1	2	1	2	2	1	1	2	1	1	1	1	1	1	1	1	1	4	4	5	2	4	4	4	3	4	4	3	3	3	3	3	3
3	158	1	1	8	1	1	41	2	3	2	3	2	4	2	4	3	4	2	4	4	2	1	2	2	2	2	2	3	3	3	3	3	3	3	2	1	1	2	2	3	3	3	2
3	137	1	1	9	1	2	41	3	3	4	3	1	2	5	3	2	5	3	4	2	1	3	3	3	3	3	3	3	3	3	3	3	3	3	3	3	3	3	3	3	3	3	3
3	313	1	1	9	1	3	40	2	2	3	3	3	3	3	3	3	3	3	3	3	3	4	3	4	3	4	3	4	2	3	3	3	3	3	3	3	3	3	3	3	3	3	3
3	180	1	2	7	1	2	40	3	2	3	2	2	2	3	4	2	3	4	4	3	3	4	3	4	3	4	3	2	1	3	3	4	3	3	4	4	3	2	2	3	3	2	2
3	173	1	2	11	1	3	37	3	2	3	2	2	2	3	3	3	3	2	4	2	3	5	4	4	4	4	4	4	4	3	4	4	3	3	4	4	4	4	3	4	4	4	3
3	78	1	1	9	1	3	33	3	2	1	2	3	2	2	3	2	2	3	5	1	2	4	2	3	3	4	2	3	3	4	4	3	4	4	3	4	4	3	3	4	3	3	3
3	387	1	2	9	1	2	33	2	3	2	2	2	2	2	3	2	2	3	4	2	2	3	4	3	4	4	4	3	3	3	3	3	3	3	3	3	3	3	3	3	3	3	3
3	308	1	1	12	1	3	32	3	3	2	2	2	2	2	2	2	2	3	3	2	2	2	2	2	2	2	2	4	2	5	5	5	5	5	4	4	4	4	4	4	4	4	4
3	327	1	2	9	1	2	29	2	3	2	2	2	2	2	2	2	2	2	2	2	2	2	2	2	2	2	2	4	2	3	3	3	3	3	4	4	4	4	4	4	3	4	2
3	105	1	1	8	2	2	42	2	3	2	4	3	3	3	3	4	3	3	1	4	4	4	3	4	3	4	4	3	3	2	4	4	2	3	2	3	3	3	3	4	2	3	3
3	379	1	1	7	2	2	42	2	3	4	4	3	4	3	2	3	4	3	2	3	2	4	2	4	2	4	2	2	3	3	2	2	3	3	3	3	2	3	3	2	3	2	2
3		1	1	5	2	2	42	3	2	2	2	3	4	3	2	4	3	4	5	3	2	2	3	2	2	2	4	2	2	2	2	2	2	2	2	4	4	4	2	3	2	2	1
3	102	1	2	9	2	1	42	2	3	4	4	3	2	3	4	3	2	2	5	2	3	5	5	5	5	5	5	2	1	3	3	3	3	3	1	1	3	3	3	3	3	3	3
3	37	1	2	7	2	2	41	2	4	2	4	4	2	2	3	2	3	4	4	2	3	4	3	4	4	4	4	3	1	2	2	2	2	2	2	2	2	3	3	4	3	2	2
3	366	1	2	6	2	2	41	2	3	3	3	3	3	2	3	3	2	4	4	3	3	5	5	5	5	5	5	3	2	3	3	3	3	3	3	3	3	3	3	3	2	2	2
3	56	1	2	3	2	2	41	3	4	3	2	2	2	3	3	3	3	4	4	3	2	5	5	4	3	4	5	3	1	1	1	1	1	1	3	3	3	3	3	4	1	1	1
3	402	1	1	7	2	1	40	4	3	2	4	2	3	4	2	3	2	3	3	2	3	4	4	3	2	4	2	2	3	2	4	4	2	3	2	3	2	3	3	4	3	2	2
3	249	1	1	5	2	4	40	4	3	3	4	4	2	3	2	2	3	3	4	2	1	4	3	3	3	3	3	3	1	1	3	3	3	3	3	3	3	3	3	3	2	2	1
3	261	1	2	6	2	1	40	3	2	3	2	3	2	2	3	3	5	3	5	3	1	4	3	4	4	3	4	3	2	2	3	3	3	2	2	1	1	1	3	4	3	2	1
3	100	1	1	7	2	1	39	3	3	2	3	3	2	2	4	3	2	4	3	2	3	4	4	4	4	4	4	5	3	3	3	3	3	3	4	4	4	3	3	3	3	3	1
3	4	1	2	10	2	1	39	3	2	3	3	2	2	2	5	1	2	3	5	4	2	4	3	4	3	3	3	4	4	5	5	4	5	5	1	5	5	3	3	5	4	3	3
3	145	1	1	9	2	2	38	2	3	2	2	3	3	3	2	3	2	4	4	2	3	4	3	3	3	3	3	4	3	4	4	4	4	3	4	4	4	4	4	5	3	3	3
3	305	1	1	4	2	2	38	3	2	3	3	2	3	3	3	2	3	2	3	3	3	3	4	4	3	4	4	3	1	2	2	2	2	3	4	4	1	1	4	4	2	1	1
3	72	1	1	11	2	3	38	2	3	2	3	2	2	2	4	2	3	4	5	2	2	3	2	3	2	2	2	3	2	4	4	4	4	4	4	4	4	4	4	4	4	4	3
3	226	1	1	5	2	2	38	4	3	2	4	3	2	2	2	3	2	3	4	2	2	3	4	3	2	3	4	2	2	3	4	4	3	3	3	4	3	3	4	3	2	1	2
3	325	1	1	3	2	3	38	2	3	2	3	2	3	3	3	3	3	3	4	2	2	5	4	5	4	4	4	3	1	1	2	2	1	3	1	2	2	3	2	1	1	1	1
3	83	1	2	6	2	1	38	4	2	3	3	2	3	3	2	3	3	2	3	2	3	4	3	4	3	3	2	3	3	2	2	2	2	3	1	3	2	3	2	3	2	2	2
3	109	1	2	13	2	1	38	3	2	1	2	3	3	4	3	3	4	2	3	2	3	4	3	3	3	2	2	3	3	3	3	3	3	3	3	3	4	4	4	4	5	4	4
3	235	1	2	9	2	2	38	2	3	2	3	3	2	2	3	2	3	4	4	2	3	1	1	3	1	2	1	3	3	3	3	3	3	3	4	4	4	4	4	4	3	3	3
3		1	1	9	2	1	37	2	1	2	3	4	2	3	2	3	4	3	3	3	2	3	4	3	3	3	3	4	3	4	4	4	3	4	4	3	4	4	3	4	3	3	3
3	44	1	2	11	2	1	37	2	3	2	4	3	2	2	4	3	1	3	2	3	3	3	3	2	2	2	2	4	3	3	3	3	3	4	3	4	4	3	3	4	4	4	3
3	381	1	2	6	2	2	37	3	2	3	3	2	2	2	2	3	3	2	3	4	3	4	3	4	4	3	3	2	2	2	1	1	2	1	2	3	2	2	3	2	2	2	2
3	54	1	2	15	2	1	37	3	4	3	2	2	3	3	2	3	2	3	3	2	2	4	3	2	3	3	3	3	4	4	4	4	5	5	5	5	5	5	5	5	5	5	5
3	368	1	2	12	2	2	37	3	4	3	2	3	2	2	2	2	3	2	4	3	2	4	4	3	3	2	2	2	2	4	4	4	4	4	4	4	4	4	4	4	4	4	4
3	22	1	1	15	2	3	36	2	3	2	2	3	2	2	3	3	2	4	3	2	3	3	2	2	2	2	2	4	4	4	4	4	4	4	4	4	5	5	5	5	5	5	5
3	208	1	1	9	2	1	36	3	2	2	2	2	2	2	2	2	3	2	5	4	3	4	3	2	2	3	4	3	2	3	3	4	4	3	4	4	4	3	4	3	2	3	4
3	188	1	1	10	2	1	36	3	2	3	2	3	3	2	3	3	2	3	3	2	2	3	4	3	3	2	3	3	2	4	4	4	4	4	3	4	3	3	3	4	3	4	3
3	21	1	2	15	2	3	36	2	3	2	2	3	2	2	3	3	2	4	3	2	3	2	2	2	2	2	2	5	5	5	5	5	5	5	5	5	5	5	5	5	5	5	5
3	48	1	1	10	2	2	35	3	3	2	2	2	2	3	2	2	3	3	4	1	3	4	3	2	3	3	2	4	3	4	4	5	4	5	4	5	4	5	5	5	4	3	3
3	79	1	1	11	2	1	35	2	3	2	2	3	2	2	3	2	2	3	4	2	3	3	2	2	2	2	2	3	3	3	4	4	4	3	3	4	4	3	3	4	4	4	3
3	97	1	2	9	2	2	35	2	2	3	2	3	3	3	2	2	2	2	4	2	3	3	4	3	4	4	2	4	1	1	1	1	1	1	3	3	2	2	2	3	4	3	2
3	141	1	2	8	2	3	35	3	1	3	2	2	2	2	3	2	3	3	4	2	3	4	3	4	3	3	3	4	2	3	4	4	2	4	2	4	4	4	2	4	3	4	1
3	147	1	2	9	2	1	35	3	2	3	2	2	2	2	3	2	2	3	4	2	3	3	2	3	2	3	2	4	2	2	4	4	4	3	4	4	4	4	4	4	3	3	3
3	378	1	2	9	2	2	35	2	3	2	3	3	2	2	2	2	3	2	3	4	2	3	3	3	3	3	3	3	3	3	3	3	3	4	3	3	3	3	3	4	3	3	3
3	57	1	2	11	2	1	35	1	1	2	4	3	5	3	3	2	3	3	3	1	1	3	4	4	2	4	3	3	4	3	2	4	2	3	3	4	3	4	3	2	3	4	4
3	80	1	1	12	2	1	32	3	2	2	2	3	2	2	2	2	2	2	3	2	3	4	3	3	3	3	3	3	3	3	3	3	3	4	4	5	3	4	4	5	5	4	3
3	319	1	2	8	2	1	32	2	1	2	2	3	2	2	2	3	3	4	3	2	1	3	4	3	2	2	4	5	4	2	4	3	3	3	2	4	3	4	3	4	3	3	2
3	317	1	1	9	2	3	31	2	2	3	3	2	1	2	2	2	2	3	3	2	2	4	1	3	3	3	3	4	4	5	5	5	5	5	3	5	3	5	4	5	3	3	3
3	265	1	2	9	2	2	30	2	3	2	3	3	2	2	2	3	2	2	1	2	1	3	3	3	3	3	3	3	3	3	3	3	3	3	3	3	3	3	3	3	3	3	3
3	35	1	2	11	2	2	29	1	2	1	2	3	2	2	2	3	2	2	3	2	2	1	3	4	3	4	1	5	3	5	5	5	4	2	5	5	5	5	5	5	4	4	3
3	143	1	2	8	2	1	29	1	2	3	2	2	2	1	2	2	3	2	4	2	1	3	4	5	1	4	1	3	2	4	4	4	4	4	3	4	4	4	4	4	4	2	2
3	206	1	1	10	2	4	27	1	2	2	3	2	1	1	1	3	2	1	4	2	2	1	1	3	3	3	2	5	4	4	3	4	3	3	4	3	4	4	4	3	4	3	3
3	216	1	1	9	2	3	26	3	2	2	1	1	1	2	2	1	2	2	3	2	2	4	3	3	3	3	3	5	4	5	5	5	5	5	4	5	5	5	5	5	3	3	3
3	99	1	1	10	2	4	26	2	1	2	2	3	2	1	2	2	1	3	3	1	1	2	2	3	1	1	1	5	3	2	2	3	2	3	4	4	4	4	4	4	4	3	3
3	207	1	1	6	1	1	41	2	4	5	3	2	2	4	4	2	3	4	2	1	3	4	4	2	4	5	4	3	1	2	3	3	2	3	4	4	2	2	2	2	2	2	2
3	293	1	1	8	1	1	41	3	4	3	3	2	3	3	2	2	3	2	4	4	3	4	3	3	3	3	4	3	1	1	2	2	2	2	3	3	2	2	2	3	2	3	3
3	12	1	2	6	1	1	41	4	3	4	3	1	2	3	4	3	3	2	2	4	3	2	4	3	3	3	3	2	2	2	4	4	1	1	2	4	4	4	4	4	3	2	1
3	291	1	1	9	1	3	39	1	2	3	3	3	4	3	3	4	3	2	3	2	3	4	3	4	3	3	4	4	2	4	4	4	4	4	5	5	5	5	5	5	3	3	3
3	123	1	1	11	2	1	38	2	3	4	2	3	2	4	3	2	2	2	4	2	3	1	4	3	2	1	1	4	1	4	4	4	2	4	5	4	4	4	4	3	4	4	3
3	154	1	1	9	1	1	38	4	2	2	2	2	3	2	2	4	3	2	3	4	3	3	2	2	2	2	2	4	2	2	4	4	4	4	4	4	4	3	3	4	3	3	3
3	264	1	2	10	1	3	38	3	4	3	2	3	2	3	2	3	2	2	4	2	3	3	2	2	3	2	3	3	2	3	4	3	3	4	3	4	3	4	3	4	3	4	3
3	26	1	2	6	1	1	38	4	3	4	2	2	2	3	2	4	2	2	2	5	1	4	3	4	3	4	3	5	2	3	2	3	4	2	5	3	4	2	5	4	3	2	1
3	214	1	1	9	1	2	37	3	2	3	3	2	2	3	3	3	3	2	2	3	3	1	1	3	1	1	1	3	3	3	3	3	3	3	4	4	4	4	4	4	3	3	3
3	92	1	1	9	1	2	36	2	3	3	3	2	2	3	3	2	2	3	4	2	2	4	3	3	3	3	3	4	2	3	4	4	4	4	4	5	3	4	4	5	3	3	3
3	159	1	2	9	1	2	36	1	2	3	3	2	2	3	3	2	3	2	4	3	3	4	3	4	3	3	3	3	3	4	4	3	4	4	3	4	4	4	4	4	3	3	3
3	170	1	2	11	1	1	36	3	2	2	2	4	2	2	3	2	3	3	4	2	2	4	3	4	3	3	3	5	3	2	4	4	4	3	4	4	4	3	4	5	4	3	4
3	156	1	2	12	1	1	35	3	2	2	3	3	2	3	3	2	2	2	4	2	2	2	4	4	2	3	3	3	2	3	3	3	3	4	4	4	4	4	4	4	4	4	4
3	290	1	1	9	1	2	34	2	1	3	2	2	2	2	3	2	2	3	5	2	3	4	3	2	1	4	1	4	1	2	4	4	4	4	5	5	4	4	5	4	3	3	3
3	171	1	2	11	1	1	31	2	1	1	3	2	2	2	2	2	2	3	5	2	2	4	4	2	2	2	2	4	2	4	4	4	4	4	4	4	4	4	4	4	5	3	3
3	318	1	2	8	1	1	31	2	2	3	2	2	2	2	2	2	2	3	4	2	1	4	4	4	1	1	1	1	1	4	4	5	5	5	4	3	3	4	3	5	3	3	2
3	310	1	2	9	1	1	26	1	3	2	2	2	2	1	2	2	2	2	1	2	2	4	3	4	3	2	2	4	4	4	5	5	4	4	5	5	4	5	4	5	3	3	3
3		1	2	8	2	2	51	4	4	3	4	3	4	4	4	4	4	3	4	4	2	2	4	4	2	2	2	4	2	3	4	3	4	2	4	4	4	4	3	4	4	2	2
3	86	1	1	7	2	2	49	4	3	4	4	3	4	4	2	4	3	3	3	4	4	5	5	5	5	5	5	2	2	2	3	3	3	3	4	3	3	3	3	3	3	2	2
3	62	1	1	7	2	2	47	4	3	4	3	4	3	3	4	3	3	3	3	3	4	4	4	3	3	3	3	2	2	2	3	3	2	2	4	4	3	3	3	3	3	2	2
3	10	1	2	6	2	2	56	5	1	5	4	4	4	4	2	4	5	3	5	5	5	5	5	5	5	5	5	4	1	3	3	4	3	3	4	4	4	4	4	4	2	3	1
3		1	2	6	2	2	48	4	2	3	4	3	5	4	3	4	3	3	4	3	3	2	4	4	4	4	4	3	3	3	3	3	3	3	2	2	2	2	2	3	2	2	2
3	174	1	2	6	2	1	45	3	4	4	3	3	3	3	2	3	3	4	4	3	3	4	4	4	4	4	4	2	3	3	3	3	3	3	3	3	3	3	3	3	3	2	1
3	32	1	1	6	2	2	44	3	2	3	4	3	1	4	2	1	4	4	4	4	5	3	4	5	4	4	3	3	1	3	3	3	3	4	4	5	5	3	5	4	3	2	1
3	14	1	1	6	2	4	43	4	3	4	2	3	4	2	2	1	1	3	5	4	5	4	4	5	3	4	1	1	1	2	2	3	3	3	2	2	2	3	3	3	2	2	2
3	250	1	1	6	2	3	43	2	3	2	3	3	4	4	2	4	3	3	4	3	3	4	4	4	4	4	3	2	1	2	2	3	3	2	3	3	2	3	3	2	2	2	2
3		1	2	4	2	3	47	2	3	4	3	4	3	4	3	3	4	3	4	4	3	1	4	4	4	4	4	2	3	2	3	3	3	3	2	2	2	2	2	2	2	1	1
3	27	1	2	4	2	3	45	3	4	5	2	3	4	3	1	2	4	5	1	4	4	1	2	1	1	1	2	3	2	3	4	2	2	2	3	2	3	4	4	5	1	2	1
3	348	1	2	4	2	3	45	4	3	4	3	4	3	5	1	5	3	3	4	1	2	3	4	4	4	5	5	5	2	1	2	2	3	3	3	2	1	3	2	2	1	1	2
3		1	1	11	1	3	51	4	5	3	3	4	4	4	3	3	4	3	4	4	3	4	5	4	5	5	4	4	2	3	3	3	3	2	3	4	3	3	3	3	4	4	3
3	349	1	2	5	1	3	56	5	5	4	4	5	4	4	4	3	3	4	4	4	3	4	5	3	3	5	4	2	1	1	1	1	1	1	3	3	2	1	2	1	2	2	1
3	391	1	1	4	1	2	44	1	1	1	4	5	4	4	2	5	5	2	1	5	4	5	5	5	5	5	5	1	2	1	1	2	2	1	1	1	1	1	1	2	1	1	2
3	341	1	2	3	1	2	62	4	5	5	5	5	3	4	4	4	4	5	5	4	5	5	4	3	5	3	4	2	1	1	1	1	1	1	4	1	1	2	1	3	1	1	1
3	113	1	1	3	2	1	57	4	4	5	5	4	5	5	5	2	3	3	5	2	5	4	5	5	5	4	4	3	2	2	2	1	1	1	3	2	1	1	1	2	1	1	1
3	13	1	2	3	1	3	50	5	3	5	5	5	5	3	3	3	2	2	3	2	4	4	3	3	3	2	3	3	3	3	3	3	3	3	2	2	2	2	2	2	1	1	1
3	267	1	1	8	2	3	43	2	2	4	4	4	4	4	2	4	4	2	2	2	3	5	4	4	4	4	4	3	2	3	3	3	3	3	3	3	3	3	4	4	4	2	2
3	89	1	2	7	2	4	43	1	2	2	4	4	4	4	2	4	3	3	3	3	4	5	5	5	3	3	3	3	3	3	3	3	3	3	3	4	3	3	3	3	3	2	2
3	364	1	1	6	2	2	47	2	3	2	5	4	4	4	2	4	4	2	4	5	2	5	4	5	4	4	4	2	2	2	2	2	2	2	2	2	2	2	2	3	2	2	2
3	127	1	1	6	2	3	45	4	3	4	3	3	4	4	3	4	2	2	3	3	3	4	5	5	4	5	5	3	3	3	2	2	2	2	3	4	3	3	3	3	3	2	1
3	369	1	2	6	2	3	45	4	3	4	3	3	3	3	3	3	3	3	4	3	3	4	4	4	4	4	4	3	3	2	3	3	3	3	3	2	3	3	3	3	2	2	2
3	215	1	1	6	2	4	44	2	2	3	4	4	5	4	2	4	5	1	1	5	2	4	5	5	5	5	5	1	1	1	1	1	1	1	2	5	4	1	1	2	2	2	2
3	73	1	1	3	2	3	43	1	3	3	4	3	4	4	3	3	3	3	2	4	3	4	4	4	4	4	4	2	3	3	3	3	3	3	3	3	3	3	3	3	1	1	1
3	321	1	2	8	1	2	48	3	3	4	3	4	3	3	4	3	3	5	3	3	4	2	4	4	3	4	4	1	1	1	1	4	4	1	3	3	3	2	4	3	2	3	3
3	139	1	1	6	1	1	47	1	3	5	4	3	4	3	4	3	3	2	5	4	3	3	3	4	4	4	4	4	2	3	3	3	3	3	3	3	2	2	2	3	2	2	2
3	400	1	1	10	2	3	51	4	4	4	4	3	4	5	3	5	3	3	3	3	3	2	5	1	2	2	2	3	2	3	3	4	3	4	3	3	3	3	3	2	3	4	3
3		1	2	9	2	1	48	4	3	4	3	4	4	4	3	4	3	3	4	3	2	3	4	4	1	4	4	3	2	3	3	3	2	3	3	3	3	3	4	4	3	3	3
3		1	2	9	2	2	47	4	3	4	4	3	3	4	3	3	4	3	3	3	3	3	2	3	3	3	3	3	3	3	3	3	3	3	3	3	3	3	3	3	3	3	3
3		1	1	9	2	4	45	3	2	3	4	3	4	3	3	3	4	4	4	2	3	3	4	3	4	2	2	3	2	3	4	4	3	4	3	3	3	3	3	3	3	3	3
3		1	2	9	2	1	44	4	3	3	3	3	3	4	3	3	3	3	3	3	3	3	3	3	3	3	3	3	3	3	3	3	3	3	3	3	3	3	3	3	3	3	3
3	409	1	2	9	2	4	43	4	2	4	4	3	3	3	3	3	4	2	2	4	2	5	5	5	3	3	3	3	3	3	3	3	3	3	3	3	3	3	3	3	3	3	3
3	273	1	2	8	2	1	47	4	4	3	2	2	1	4	4	5	4	4	5	3	2	5	3	3	2	2	2	3	2	1	1	2	2	3	2	3	3	3	3	4	3	2	3
3	406	1	2	7	2	2	53	4	3	4	3	4	4	4	4	4	5	3	5	3	3	5	4	3	2	3	5	3	2	3	4	4	3	2	3	4	4	4	4	3	3	2	2
3	166	1	1	7	2	1	50	3	3	3	3	5	5	5	1	5	5	1	1	5	5	5	5	5	5	5	5	3	3	3	3	3	3	3	3	3	3	3	3	3	3	3	1
3	138	1	1	7	2	2	47	4	2	4	3	3	3	5	3	4	2	4	4	3	3	2	4	5	5	4	3	4	2	3	3	2	3	2	3	3	4	3	3	4	3	2	2
3	126	1	1	7	2	2	45	3	4	5	5	3	2	2	4	3	1	2	5	4	2	5	4	5	2	2	2	5	2	2	2	2	3	3	4	3	4	4	3	4	2	3	2
3	118	1	2	7	2	2	45	3	2	2	3	4	3	3	3	3	5	4	3	4	3	4	4	4	4	4	4	1	1	1	2	2	2	2	3	4	3	3	3	4	2	2	3
3	399	1	2	7	2	2	45	3	4	3	4	3	4	2	3	3	3	4	4	2	3	4	4	4	4	4	4	3	2	2	3	3	3	3	3	3	3	3	3	4	3	2	2
3	8	1	2	7	2	1	44	3	4	3	3	3	3	3	3	3	3	4	4	2	3	5	4	5	5	5	5	1	1	1	1	1	1	1	3	3	3	3	3	3	3	2	2
3		1	2	7	2	1	43	3	3	2	4	3	4	3	3	4	2	3	4	3	2	5	4	5	5	5	5	2	3	2	2	3	3	2	3	3	3	3	3	3	3	2	2
3	362	1	2	6	2	3	62	5	4	5	4	4	4	4	5	4	4	5	4	5	5	2	5	5	5	5	5	4	2	2	2	2	2	2	3	3	3	3	3	3	2	2	2
3	294	1	1	6	2	2	49	3	4	3	3	2	3	5	3	4	4	4	3	5	3	4	4	3	4	4	2	4	2	2	3	4	3	2	3	3	4	2	2	4	2	2	2
3	303	1	1	6	2	3	48	4	3	3	3	3	4	3	3	3	4	3	4	4	4	3	4	3	3	3	2	4	2	3	3	3	3	3	4	4	4	2	3	4	2	2	2
3		1	2	6	2	3	47	3	5	4	3	2	2	3	3	3	4	4	4	3	4	5	4	3	3	3	5	3	2	2	1	3	2	3	3	3	2	2	2	3	3	2	1
3	411	1	2	6	2	2	44	4	3	3	4	4	3	2	3	3	3	3	3	3	3	4	4	4	4	4	4	4	2	2	2	2	2	3	4	3	3	3	3	4	2	2	2
3		1	2	4	2	2	47	5	4	3	3	4	3	1	3	2	1	4	5	4	5	5	4	4	3	4	4	4	2	2	3	3	3	2	2	3	2	3	3	2	2	1	1
3		1	1	3	2	4	45	2	1	3	5	3	4	5	1	4	5	1	5	5	1	5	4	5	5	5	5	1	1	1	1	1	1	1	1	1	1	1	1	1	1	1	1
3	403	1	2	7	1	3	50	4	3	4	3	3	4	4	3	3	4	4	4	4	3	4	3	4	3	4	3	3	3	3	3	3	3	2	4	4	4	4	4	4	3	2	2
3	272	1	2	7	1	1	49	2	4	2	3	4	4	4	3	4	5	4	4	2	4	4	5	3	2	4	2	2	2	2	2	3	2	3	3	3	2	2	2	3	3	2	2
3		1	2	4	1	1	49	4	3	4	4	3	4	4	3	3	4	3	3	4	3	4	3	4	3	3	2	3	1	2	2	2	2	2	2	3	3	3	3	3	2	1	1
3	410	1	2	3	1	3	49	4	3	3	3	2	2	3	4	3	5	4	5	5	3	1	5	5	5	5	5	1	3	4	1	3	3	3	2	2	3	3	3	3	1	1	1
3		1	2	3	1	3	47	3	4	5	3	4	3	2	3	3	3	4	5	1	4	5	5	5	5	5	5	1	4	4	4	3	4	3	3	3	3	4	4	4	1	1	1
